# Supplementary material for: The evolving landscape of restrictive cardiomyopathy treatment: clinical trial trends and future directions
Source: Front Cardiovasc Med. 2025 Sep 24;12:1561917. doi: 10.3389/fcvm.2025.1561917 (PMC12504482; doi:10.3389/fcvm.2025.1561917)
Supplement: Supplementary file 1 [file Table1.xlsx]

## Sheet: 工作表1
Trial ID	Protocol/Trial ID	Trial Title	Trial Phase	Trial Status	Therapeutic Area	Disease	Patient Segment	MeSH Term	Record Type	Sponsor/Collaborator	Sponsor/Collaborator Role	Sponsor/Collaborator Type	Sponsor/Collaborator: Parent HQ Country	Sponsor/Collaborator: Parent HQ City	Sponsor/Collaborator: Parent HQ Postal Code	Primary Tested Drug	Primary Tested Drug: Mechanism Of Action	Primary Tested Drug: Target	Primary Tested Drug: Therapeutic Class	Primary Tested Drug: Drug Type	Oncology Biomarker	Oncology Biomarker Common Use(s)	Trial Objective	Primary Endpoint Details	Secondary/Other Endpoint Details	Start Date	Start Date Type	Primary Completion Date	Primary Completion Date Type	Patient Population	Inclusion Criteria	Exclusion Criteria	Patient Gender	Patient Age Group	Min Patient Age	Min Patient Age Unit	Max Patient Age	Max Patient Age Unit	Treatment Plan	Study Keywords	Study Design	Trial Results	Trial Notes	Supporting URLs	Last Modified Date	Last Full Review	Record URL
532260	ACT-EARLY AG10-501 NCT06563895 TrialTroveID-532260	A Phase 3, Randomized, Multicenter, Double-Blind, Placebo-Controlled Study of Acoramidis for Transthyretin Amyloidosis Prevention in the Young (ACT-EARLY Trial)	III	Planned	Cardiovascular	Cardiovascular: Cardiomyopathy	Other	Amyloid Neuropathies, Familial; Amyloidosis; Cardiomyopathies; Heart Diseases; Polyneuropathies; Restrictive Cardiomyopathy	Trialtrove	BridgeBio Pharma/Eidos Therapeutics	Sponsor	Industry, all other pharma	United States	Palo Alto	94301	acoramidis	Transthyretin stabiliser	transthyretin	Cardiovascular; Neurological	Small molecule > Synthetic small molecule	TTR	Diagnostic; Predisposing; Prognostic	Transthyretin amyloidosis (ATTR) is a disease where the normally occurring transthyretin (TTR) protein falls apart and forms amyloid, a sticky plaque- like substance that accumulates in different organs in the body and can cause damage to the organ. There are two ways that the TTR protein can fall apart. One way occurs as a person ages, where the normal TTR protein can fall apart and form amyloid…	Time to development of ATTR (ATTR-CM or ATTR-PN, whichever occurs first; centrally adjudicated) [Time Frame: Since randomization up to approximately 7 years or until the study is declared over] * ATTR-CM defined by biopsy or imaging-based diagnosis * ATTR-PN defined by new signs or symptoms and biopsy-based diagnosis	Time to development of ATTR-CM (centrally adjudicated) [Time Frame: Since randomization up to approximately 7 years or until the study is declared over] ATTR-CM defined by biopsy or imaging-based diagnosis Time to development of ATTR-PN (centrally adjudicated) [Time Frame: Since randomization up to approximately 7 years or until the study is declared over] ATTR-PN defined by new signs or symptoms…	2024-10-01	Anticipated	2031-10-01	Anticipated	Patients with Transthyretin Amyloidosis	Key * Male or female ≥ 18 to ≤ 75 years of age inclusive. * Participants must have an established genotype (hetero- or homozygosity) of a TTR gene variant that is known to be pathogenic (eg, V30M/p.V50M, V122I/p.V142I, T60A/p.T80A, or any other pathogenic TTR variant(s)) confirmed by central laboratory prior to randomization. * Participant's age is no more than 10 years (≤ 10) younger than the PA…	* Evidence of ATTR-CM or ATTR-PN. * Presence of a TTR variant known to be phenotypically protective (eg, T119M, R104H). * Current or past treatment with other TTR modifying therapies. * Contraindication to or inability to undergo Cardiac magnetic resonance testing. * Major organ dysfunction, including: kidney disease, liver disease, heart disease (including cardiomyopathy), neuropathy * Other dis…	Both	Adults; Older Adults	18	year(s)	75	year(s)	Number of Arms: 2 Experimental : acoramidis Participants will receive acoramidis 712 mg orally BID (which is equivalent to 800 mg acoramidis HCl BID) Placebo Comparator : Placebo Subjects will receive placebo to match twice daily	double blind/blinded; multiple arm; placebo control; randomized	Allocation : Randomized Intervention Model : Parallel Assignment Masking : Quadruple (Participant, Care Provider, Investigator, Outcomes Assessor) Primary Purpose : Prevention A Randomized, Multicenter, Double-Blind, Placebo-Controlled Study		Last Update Posted 2024-08-21 Study Start (Estimated) 2024-10 Primary Completion (Estimated) 2031-10 Study Completion (Estimated) 2032-12 https://clinicaltrials.gov/study/NCT06563895	https://clinicaltrials.gov/study/NCT06563895	2024-08-23 03:03:05	2024-08-22 12:24:52	https://clinicalintelligence.citeline.com/trials/details/532260?qId=89cd75f8-3364-46e3-ba15-e6be139619bd
505201	B3461114 EUCT number: 2023-509241-12-00 EudraCT Number:2023-509241-12-00 NCT06273839 TrialTroveID-505201	A Phase 1, Open-Label, Randomized, Three-Treatment, Three-Period, Crossover, Single Dose Study to Estimate the Relative Bioavailability of 61 mg and 70 mg Tafamidis Free Acid Tablets to Commercial 61 mg Tafamidis Free Acid Capsule Administered Under Fasted Conditions in Healthy Adult Participants	I	Completed	Cardiovascular	Cardiovascular: Cardiomyopathy	Healthy subjects	Cardiomyopathies; Restrictive Cardiomyopathy	Trialtrove	Pfizer	Sponsor	Industry, Top 20 Pharma	United States	New York	10017	tafamidis	Transthyretin stabiliser	transthyretin	Cardiovascular; Neurological	Small molecule > Synthetic small molecule			The purpose of this clinical trial is to compare the amount of tafamidis in the blood of healthy adult participants after taking three different forms of tafamidis by mouth.	Area under the concentration-time curve (AUCinf) [Time Frame: Hour 0, 0.5, 1, 2, 3, 4, 6, 8, 12, 24, 48, 72, 96, 120, 144, 168] Area under the plasma concentration time profile from time zero extrapolated to infinite time Maximum observed plasma concentration (Cmax) [Time Frame: Hour 0, 0.5, 1, 2, 3, 4, 6, 8, 12, 24, 48, 72, 96, 120, 144, 168] Peak or maximum observed concentration		2024-02-27	Actual	2024-05-27	Anticipated	Healthy Adult Participants	Age and Sex: 1. Participants aged 18 years or older (or the minimum age of consent in accordance with local regulations) at screening. 2. Healthy female participants of nonchildbearing potential and/or male participants who are overtly healthy as determined by medical evaluation including medical history, physical examination, and laboratory tests. Other 3. BMI of 16-32 kg/m2; and a total body we…	Medical Conditions: 1. Evidence or history of clinically significant hematological, renal, endocrine, pulmonary, gastrointestinal, cardiovascular, hepatic, psychiatric, neurological, or allergic disease (including drug allergies, but excluding untreated, asymptomatic, seasonal allergies at the time of dosing). - Any condition possibly affecting drug absorption (eg, gastrectomy, cholecystectomy). …	Both	Adults; Older Adults	18	year(s)			Number of Arms: 6 Experimental: Test 1 tablet followed by Test 2 tablet followed by Reference capsule On Day 1 of each period, participants will receive a single dose of 1 of the tafamidis formulations. Each period is separated by a washout of at least 16 days between administration of study drug Drug: Tafamidis 61 mg free acid tablet (Test 1) Tafamidis 61 mg free acid tablet (Test 1) Drug: Tafam…	bioavailability; cross over; open label; pharmacokinetics; randomized	Allocation : Randomized Intervention Model : Crossover Assignment Masking : None (Open Label) Primary Purpose : Basic Science Three-Treatment, Three-Period, Crossover, Single Dose, Bioavailability, pharmacokinetic Study		EU Clinical Trials EUCT number: 2023-509241-12-00 Sponsor: Pfizer Inc. Member state: BE: Ended Full title: B3461114- A Phase 1, Open-Label, Randomized, Three-Treatment, Three-Period, Crossover, Single Dose Study to Estimate the Relative Bioavailability of 61 mg and 70 mg Tafamidis Free Acid Tablets to Commercial 61 mg Tafamidis Free Acid Capsule Administered Under Fasted Conditions in Healthy Adu…	https://clinicaltrials.gov/study/NCT06273839; https://euclinicaltrials.eu/search-for-clinical-trials/?lang=en&EUCT=2023-509241-12-00; https://www.pfizerclinicaltrials.com/find-a-trial/nct06273839-healthy-trial	2024-08-16 17:30:24	2024-06-27 09:06:45	https://clinicalintelligence.citeline.com/trials/details/505201?qId=89cd75f8-3364-46e3-ba15-e6be139619bd
488785	B3461106 CTRI/2023/08/056905 NCT06086353 TrialTroveID-488785	A Prospective, Single-arm, Multicenter, Observational Safety Surveillance Study of VyndaMx® (Tafamidis Capsule 61 mg) in Patients With Transthyretin Amyloid Cardiomyopathy (ATTR-CM) in India	IV	Open	Cardiovascular	Cardiovascular: Cardiomyopathy	Other	Amyloidosis; Cardiomyopathies; Restrictive Cardiomyopathy	Trialtrove	Pfizer	Sponsor	Industry, Top 20 Pharma	United States	New York	10017	tafamidis	Transthyretin stabiliser	transthyretin	Cardiovascular; Neurological	Small molecule > Synthetic small molecule	TTR	Diagnostic; Predisposing; Prognostic	The purpose of this study is to learn about the safety of Tafamidis for the treatment of Transthyretin amyloid cardiomyopathy (ATTR-CM) in India. ATTR-CM is a condition that affects people's hearts. Transthyretin is a protein that is made in the liver. In some people this protein stops working and forms clumps called as amyloid. Transthyretin amyloid builds up in heart and stops the heart from pu…	Number of Adverse events with Tafamidis [Time Frame: Baseline to 6 months] The safety of VyndaMx Capsules is the primary objective of the study and will be assessed based on Adverse events which would occur within 6 months from first dosing. Investigator will collect the safety related data until 6 months from first dosing of Tafamidis Capsules and will record these data on the Case report Form. …	Outcome All-cause mortality_all cause hospitalization_CV related mortality_CV related hospitalization will be collected & evaluated if available. TimePoints: Event at end of 6 months from first dosing	2024-03-25	Actual	2025-04-30	Anticipated	Patients With Transthyretin Amyloid Cardiomyopathy (ATTR-CM)	- Adult patients (age ≥18 years) with diagnosis of cardiomyopathy of wild type or hereditary transthyretin-mediated amyloidosis (ATTR-CM). - Patients to whom VyndaMx® Capsules is prescribed for the treatment of wild or hereditary ATTR-CM.	- Patient with hypersensitivity to VyndaMx® Capsule or to any of the excipients in the product. - Patients with rare hereditary problems of fructose intolerance. - Patient who has a contraindication to VyndaMx® Capsules according to the approved local product label.	Both	Adults; Older Adults	18	year(s)			Patients with ATTR-CM in India Drug: Tafamidis Patients on tafamidis will be observed	observational; safety; single arm	Time Perspective : Prospective Observational Model : Cohort Prospective, Multicenter, Observational A single-arm, Safety Surveillance Study		Last Update Posted : April 25, 2024 Study Start (Actual) 2024-03-25 Primary Completion (Estimated) 2025-04-30 Study Completion (Estimated) 2025-04-30 https://clinicaltrials.gov/study/NCT06086353; Pfizer A Study to Learn About Tafamidis in Patients With Transthyretin Amyloid Cardiomyopathy (ATTR-CM) in India Status: October 20, 2023 - Planned start date (not yet recruiting) https://www.pfizerclini…	https://clinicaltrials.gov/study/NCT06086353; https://ctri.nic.in/Clinicaltrials/pmaindet2.php?trialid=89253; https://www.pfizerclinicaltrials.com/find-a-trial/nct06086353-transthyretin-amyloid-cardiomyopathy-trial	2024-08-06 14:14:22	2024-08-06 14:14:20	https://clinicalintelligence.citeline.com/trials/details/488785?qId=89cd75f8-3364-46e3-ba15-e6be139619bd
439559	B3461103 NCT05498701 TrialTroveID-439559	A PHASE 1, OPEN-LABEL, RANDOMIZED, CROSSOVER, SINGLE DOSE STUDY TO DETERMINE THE BIOEQUIVALENCE OF 12.2 MG TAFAMIDIS FREE ACID TABLETS AND COMMERCIAL 20 MG TAFAMIDIS MEGLUMINE CAPSULES ADMINISTERED UNDER FASTED CONDITIONS AND THE EFFECT OF FOOD ON ORAL BIOAVAILABILITY OF 12.2 MG TAFAMIDIS FREE ACID TABLETS IN HEALTHY ADULT PARTICIPANTS	I	Completed	Cardiovascular	Cardiovascular: Cardiomyopathy	Healthy subjects	Cardiomyopathies; Restrictive Cardiomyopathy	Trialtrove	Pfizer	Sponsor	Industry, Top 20 Pharma	United States	New York	10017	tafamidis	Transthyretin stabiliser	transthyretin	Cardiovascular; Neurological	Small molecule > Synthetic small molecule	KEL	Predictive	To compare a tablet and a capsule form of tafamidis without food and to assess the amount of tafamidis in blood after taking the tablet form with food.	Pharmacokinetics(PK) Parameter - Area Under the Concentration-time Curve to Infinity (AUCinf) of PF-06291826 [ Time Frame: Predose and 0.5, 1,2,3,4,6,8,12,24 (Day 2),48 (Day 3),72 (Day 4),96 (Day 5),120 (Day 6),144 (Day 7), and 168 (Day 8) hours post dose ] AUCinf is defined as area under the concentration-time curve from time 0 to infinity, and calculated by AUC(0-tlast) + (Clast*/kel), where Cl…		2022-09-29	Actual	2022-12-18	Actual	Healthy Adult Participants	Participants aged 18 years or older (or the minimum age of consent in accordance with local regulations) at screening. Healthy female participants of nonchildbearing potential and/or male participants who are overtly healthy as determined by medical evaluation including medical history, physical examination, and laboratory tests. BMI of 17.5 to 30.5 kg/m2; and a total body weight >50 kg (110 lb).	Medical Conditions: Evidence or history of clinically significant hematological, renal, endocrine, pulmonary, gastrointestinal, cardiovascular, hepatic, psychiatric, neurological, or allergic disease (including drug allergies, but excluding untreated, asymptomatic, seasonal allergies at the time of dosing). Any condition possibly affecting drug absorption (eg, gastrectomy, cholecystectomy). Histo…	Both	Adults; Older Adults	18	year(s)			Experimental: Test tablet (fasted) followed by Reference capsule (fasted) followed by Test tablet (fed) On Day 1 of each period, participants will receive a single dose of one of the tafamidis formulations under fasted or fed conditions. Each period is separated by a washout of at least 16 days between administration of study drug. Drug: Tafamidis free acid tablet (Test) 12.2 mg tafamidis free ac…	bioavailability; bioequivalence; cross over; open label; pharmacokinetics; randomized	Allocation : Randomized Intervention Model : Crossover Assignment Masking : None (Open Label) Primary Purpose : Basic Science Bioavailability, bioequivalence, pharmacokinetic, Single Dose Study		Last Update Posted : January 10, 2023 Actual Study Start Date : September 29, 2022 Actual Primary Completion Date : December 18, 2022 Actual Study Completion Date : December 18, 2022 https://clinicaltrials.gov/ct2/show/NCT05498701; Full study Protocol: https://cdn.clinicaltrials.gov/large-docs/01/NCT05498701/Prot_000.pdf	https://cdn.clinicaltrials.gov/large-docs/01/NCT05498701/Prot_000.pdf; https://cdn.clinicaltrials.gov/large-docs/01/NCT05498701/SAP_001.pdf; https://clinicaltrials.gov/study/NCT05498701; https://clinicaltrials.gov/study/NCT05498701?tab=results	2024-06-04 06:40:10	2023-01-11 18:49:03	https://clinicalintelligence.citeline.com/trials/details/439559?qId=89cd75f8-3364-46e3-ba15-e6be139619bd
438967	NCT05489523 STU-2022-0583 TrialTroveID-438967	An Open-label Study to Evaluate the Safety, Efficacy, and Pharmacokinetics of Tafamidis in Patients With Transthyretin-mediated Amyloidosis Post Orthotopic Heart Transplantation	IV	Open	Cardiovascular	Cardiovascular: Cardiomyopathy	Other	Amyloidosis; Cardiomyopathies; Restrictive Cardiomyopathy	Trialtrove	(Other Hospital/Academic/Medical Center)	Sponsor	Academic				tafamidis	Transthyretin stabiliser	transthyretin	Cardiovascular; Neurological	Small molecule > Synthetic small molecule			To evaluate the Safety, Efficacy, and Pharmacokinetics of Tafamidis in Patients With Transthyretin-mediated Amyloidosis Post Orthotopic Heart Transplantation.	Serial change from baseline in plasma TTR levels at 12 months [ Time Frame: Baseline, 3, 6, 9, and 12 months ] Serial change from baseline in plasma Time in Therapeutic Range (TTR) levels at 12 months is measured at 3 month intervals. TTR tetramer stability is measured using an immunoturbidimetric assay. Increase in plasma TTR levels indicate TTR tetramer stability.	Outcome Measure Measure Description Time Frame Serial change from baseline in Norfolk QoL-DN at 12 months Serial change from baseline in Norfolk Quality of Life Diabetic Neuropathy (QoL-DN) at 12 months is measured at 3 month intervals. The Norfolk-QoL-DN total score differentiates between healthy subjects and individuals with ATTRv polyneuropathy as well as different stages of Transthyretin amyl…	2023-05-01	Actual	2025-04-30	Anticipated	Patients who have undergone heart or combined heart/liver transplantation for ATTR (wild-type or variant) cardiac amyloidosis.	Has received orthotopic heart transplantation for end-stage ATTRv or ATTRwt ≥12 months prior to screening. Concomitant hepatic and renal transplantation with adequate allograft function are included. Has a stable immunosuppressive regimen and ≤ 10 mg of prednisone (or equivalent) at time of enrollment. Has a Karnofsky performance status ≥ 70%	Has previously received inotersen within the past 180 days, patisiran within the past 90 days, tafamidis within the past 14 days, or diflunisal in the past 14 days. Participating in a clinical trial for ATTR targeted therapies. Has an estimated glomerular filtration rate (eGFR) ≤ 15 ml/min/1.73 m2 Has known leptomeningeal or AL amyloidosis Has active post-transplant lymphoproliferative disease Ex…	Both	Adults; Older Adults	18	year(s)	90	year(s)	Experimental: Treatment Arm Tafamidis 61 mg Drug: Tafamidis 61 MG Tafamidis 61 mg by mouth daily for 12 months	efficacy; open label; pharmacokinetics; safety; single arm	Allocation : N/A Intervention Model : Single Group Assignment Masking : None (Open Label) Primary Purpose : Treatment safety, efficacy, pharmacokinetic study		Last Update Posted 2024-07-26 Study Start (Actual) 2023-05-01 Primary Completion (Estimated) 2025-04-30 Study Completion (Estimated) 2025-04-30 https://clinicaltrials.gov/study/NCT05489523	https://clinicaltrials.gov/study/NCT05489523	2024-07-30 07:54:01	2023-04-28 09:01:23	https://clinicalintelligence.citeline.com/trials/details/438967?qId=89cd75f8-3364-46e3-ba15-e6be139619bd
438421	2022-001833-35 B3461102 EudraCT Number: 2022-001833-35 NCT05482308 TrialTroveID-438421	A PHASE 1, OPEN-LABEL, RANDOMIZED, CROSSOVER, SINGLE DOSE STUDY TO ESTIMATE THE RELATIVE BIOAVAILABILITY OF VARIANT 12.2 MG TAFAMIDIS FREE ACID TABLETS AND PROPOSED COMMERCIAL 12.2 MG TAFAMIDIS FREE ACID TABLETS ADMINISTERED UNDER FASTED CONDITIONS IN HEALTHY ADULT PARTICIPANTS	I	Completed	Cardiovascular	Cardiovascular: Cardiomyopathy	Healthy subjects	Cardiomyopathies; Restrictive Cardiomyopathy	Trialtrove	Pfizer	Sponsor	Industry, Top 20 Pharma	United States	New York	10017	tafamidis	Transthyretin stabiliser	transthyretin	Cardiovascular; Neurological	Small molecule > Synthetic small molecule	KEL	Predictive	To compare the amount of tafamidis in blood after taking two different tablet forms of tafamidis	Primary Outcome Measures : Area Under the Plasma Concentration-time Profile From Time Zero Extrapolated to Infinite Time (AUCinf) of Tafamidis (Both Variant 12.2 mg Tafamidis Free Acid Tablet and Proposed Commercial 12.2 mg Tafamidis Free Acid Tablet) [ Time Frame: Days 1 (Pre-dose,0.5,1,2,3,4,6,8,12 hours post dose),2,3,4,5,6,7 and 8 in both Periods 1 and 2. ] The AUCinf was determined by AUClas…		2022-08-29	Actual	2022-10-28	Actual	HEALTHY ADULT PARTICIPANTS UNDER FASTED CONDITIONS	Participants aged 18 years or older (or the minimum age of consent in accordance with local regulations) at screening. Healthy female participants of nonchildbearing potential and/or male participants who are overtly healthy as determined by medical evaluation including medical history, physical examination, and laboratory tests. Body Mass Index of 17.5 to 30.5 kg/m2; and a total body weight >50 …	Medical Conditions: Evidence or history of clinically significant hematological, renal, endocrine, pulmonary, gastrointestinal, cardiovascular, hepatic, psychiatric, neurological, or allergic disease (including drug allergies, but excluding untreated, asymptomatic, seasonal allergies at the time of dosing). Any condition possibly affecting drug absorption (eg, gastrectomy, cholecystectomy). Histo…	Both	Adults; Older Adults	18	year(s)			Experimental: Test tablet followed by Reference tablet On Day 1 of each period, participants will receive a single dose of 1 of the tafamidis formulations. Each period is separated by a washout of at least 16 days between administration of study drug. Drug: Tafamidis free acid tablet (Test) Variant 12.2 mg tafamidis free acid tablet (Test) Drug: Tafamidis free acid tablet (Reference) Proposed com…	bioavailability; cross over; open label; pharmacokinetics; randomized	Allocation : Randomized Intervention Model : Crossover Assignment Masking : None (Open Label) Primary Purpose : Basic Science SINGLE DOSE, BIOAVAILABILITY, pharmacokinetic study	May 23, 2024 ClinicalTrials.gov Results Results First Posted: May 23, 2024 Last Update Posted: May 23, 2024 Recruitment Details: Pre-assignment Details: This is a 2-period,fixed-sequence crossover study. A total of 12 participants were randomized and assigned to study treatments. Limitations and Caveats: [Not Specified] [Refer to source URL for tabular data] https://clinicaltrials.gov/study/NCT05…	Last Update Posted : November 14, 2022 Study Start (Actual) 2022-08-29 Primary Completion (Actual) 2022-10-28 Study Completion (Actual) 2022-10-28 https://clinicaltrials.gov/study/NCT05482308; Full Study Protocol: https://cdn.clinicaltrials.gov/large-docs/08/NCT05482308/Prot_000.pdf	https://cdn.clinicaltrials.gov/large-docs/08/NCT05482308/Prot_000.pdf; https://cdn.clinicaltrials.gov/large-docs/08/NCT05482308/SAP_001.pdf; https://clinicaltrials.gov/study/NCT05482308; https://clinicaltrials.gov/study/NCT05482308?tab=results	2024-05-27 08:12:09	2022-11-16 10:00:19	https://clinicalintelligence.citeline.com/trials/details/438421?qId=89cd75f8-3364-46e3-ba15-e6be139619bd
399960	ATTR-CM B3461077 NCT04814186 TrialTroveID-399960	A Study to Characterize the Safety and Efficacy of Tafamidis Once Daily in The Treatment of Transthyretin Amyloid Cardiomyopathy in Chinese Participants	IV	Completed	Cardiovascular	Cardiovascular: Cardiomyopathy	Other	Amyloidosis; Cardiomyopathies; Restrictive Cardiomyopathy	Trialtrove	Pfizer	Sponsor	Industry, Top 20 Pharma	United States	New York	10017	tafamidis	Transthyretin stabiliser	transthyretin	Cardiovascular; Neurological	Small molecule > Synthetic small molecule	NPPB; TTR	Diagnostic; Predisposing; Prognostic	To obtain safety, descriptive efficacy, Pharmacokinetics (PK) and Pharmacodynamics (PD) data for tafamidis orally once daily.	Primary Outcome Measures : Incidence of treatment-emergent adverse events (TEAEs) during the study [ Time Frame: Baseline up to 28 days after the last dose (approximately 13 months) ]	Secondary Outcome Measures : Change from baseline in the 6 Minute Walk Distance (6MWD) at Month 6 and Month 12 [ Time Frame: Baseline, Month 6, Month 12 ] The percentage of participants with TTR stabilization at each collection visit [ Time Frame: Baseline, Months 1, Month 6, and Month 12 ] TTR stabilization is a Pharmacodynamic (PD) parameter, the blood samples will be analyzed using validated a…	2021-07-22	Actual	2023-10-16	Actual	Patients with Transthyretin Amyloid Cardiomyopathy	Subject has documented ATTR-CM. For the reproductive criteria for male and female participants, please refer to relevant protocol sections.	Other acute or chronic medical or psychiatric condition including recent or active suicidal ideation or behavior or laboratory abnormality, in the judgment of the investigator, would make the participant inappropriate for entry into this study. Participants who have prior liver and/or heart transplant. Participants with primary (light chain) or secondary amyloidosis. Previous administration with …	Both	Adults; Older Adults	18	year(s)			Arm1: Experimental: Chinese participants treated with Tafamidis treatment group with tafamidis Drug: Tafamidis 61 mg, once daily, oral administration, for 12 months. Other Name: Vyndamax, Tafamidis free acid, PF 06291826	efficacy; open label; pharmacodynamics; pharmacokinetics; safety; single arm	Study Type: Interventional (Clinical Trial) Allocation: N/A Intervention Model: Single Group Assignment Masking: None (Open Label) Primary Purpose: Treatment national, multi-center,efficacy; pharmacodynamics; pharmacokinetics; safety study		Last Update Posted : November 9, 2023 Study Start (Actual) 2021-07-22 Primary Completion (Actual) 2023-10-16 Study Completion (Actual) 2023-10-16 https://clinicaltrials.gov/study/NCT04814186	https://clinicaltrials.gov/study/NCT04814186; https://www.pfizer.com/science/find-a-trial/NCT04814186	2023-11-28 19:25:46	2023-11-10 15:28:18	https://clinicalintelligence.citeline.com/trials/details/399960?qId=89cd75f8-3364-46e3-ba15-e6be139619bd
492065	EUCT number: 2023-507220-23-00 EudraCT Number: 2023-507220-23 ITL-2001-CL-301 MAGNITUDE NCT06128629 TrialTroveID-492065	MAGNITUDE: A Phase 3, Multinational, Multicenter, Randomized, Double-Blind, Placebo-Controlled Study to Evaluate the Efficacy and Safety of NTLA-2001 in Participants With Transthyretin Amyloidosis With Cardiomyopathy (ATTR-CM)	III	Open	Cardiovascular	Cardiovascular: Cardiomyopathy; Cardiovascular: Congestive Heart Failure	NYHA Class I; NYHA Class II; NYHA Class III; Other	Amyloid Neuropathies, Familial; Amyloidosis; Cardiomyopathies; Heart Failure; Restrictive Cardiomyopathy	Trialtrove	Regeneron Intellia Therapeutics	Sponsor Sponsor	Industry, all other pharma Industry, all other pharma	United States United States	Tarrytown Cambridge	10591 02139	NTLA-2001	Gene expression inhibitor; Transthyretin inhibitor; Genome editing	transthyretin	Hepatoprotective; Cardiovascular; Neurological	Biological > Gene therapy; Biological > Nucleic acid > Nucleic acid, vector type > Non-viral vector > Chemicals/lipids	TTR	Diagnostic; Predisposing; Prognostic	To evaluate the efficacy and safety of a single dose of NTLA-2001 compared to placebo in participants with ATTR-CM. To examine if gene editing can help people living with transthyretin amyloidosis with cardiomyopathy (ATTR-CM) To evaluate the safety and efficacy of a single infusion gene-editing treatment for patients with transthyretin amyloidosis with cardiomyopathy (ATTR-CM), an under-recogniz…	Composite outcome of cardiovascular (CV) mortality and CV events [Time Frame: Maximum study duration is dependent on event rates and is estimated to be at least 18 months and up to 48 months]	Change in baseline to month 18 in serum TTR [Time Frame: Baseline, Month 18] Change from baseline to month 18 in KCCQ-OS score [Time Frame: Baseline, Month 18]	2023-12-13	Actual	2027-12-31	Anticipated	Participants With Transthyretin Amyloidosis With Cardiomyopathy	- Documented diagnosis of ATTR amyloidosis with cardiomyopathy - Medical history of heart failure (HF) - Symptoms of HF are optimally managed and clinically stable within 28 days prior to administration of study intervention - Screening NT-proBNP, a blood marker of HF severity, greater than or equal to 1000 pg/mL (or greater than or equal to 2000 pg/mL if participant has known atrial fibrillation)	- New York Heart Association (NYHA) Class IV HF - Polyneuropathy Disability score of IV (confined to wheelchair or bed) - Has hepatitis B, hepatitis C or human immunodeficiency virus (HIV) infection - History of active malignancy within 3 years prior to screening - RNA silencer therapy (patisiran, inotersen and/or eplontersen) within 12 months prior to dosing. Any prior vutrisiran use is not allo…	Both	Adults; Older Adults	18	year(s)	90	year(s)	Experimental: NTLA-2001 Single intravenous (IV) infusion of NTLA-2001 Biological: NTLA-2001 NTLA-2001 (55mg) by IV infusion Placebo Comparator: Placebo Single IV infusion of normal saline Drug: Placebo Normal saline (0.9% NaCl) by IV infusion Participants in the study will be assigned at random to receive either the research medication called NTLA-2001 or a placebo, which has no active ingredient…	double blind/blinded; efficacy; multiple arm; placebo control; randomized; safety	Allocation : Randomized Intervention Model : Parallel Assignment Intervention Model Description : Participants will be randomized in a 2:1 ratio to NTLA-2001 or placebo Masking : Quadruple (Participant, Care Provider, Investigator, Outcomes Assessor) Primary Purpose : Treatment A Multinational, Multicenter, Randomized, Double-Blind, Placebo-Controlled, Efficacy, Safety, global, pivotal, internati…		EU Clinical Trials EUCT number: 2023-507220-23-00 Sponsor: Intellia Therapeutics Inc. Member state: DK: Authorised, not started, DE: Authorised, not started, IT: Authorised, not started, ES: Ongoing, not yet recruiting, SE: Authorised, not started, FR: Ongoing, not yet recruiting Full title: MAGNITUDE: A Phase 3, Multinational, Multicenter, Randomized, Double-Blind, Placebo-Controlled Study to Ev…	https://clinicaltrials.gov/study/NCT06128629; https://euclinicaltrials.eu/search-for-clinical-trials/?lang=en&EUCT=2023-507220-23-00; https://investor.regeneron.com//static-files/0ee6a193-2ac7-4dbc-8e5b-1f99473ce90b; https://investor.regeneron.com//static-files/7dfdabe2-05d1-4145-b5c5-342cec0ce9c4; https://investor.regeneron.com//static-files/d6375b15-eded-4a7f-a048-b1ec42f0d412; https://investor…	2024-08-19 12:49:35	2023-12-15 08:38:30	https://clinicalintelligence.citeline.com/trials/details/492065?qId=89cd75f8-3364-46e3-ba15-e6be139619bd
399390	B3461080 NCT04801329 TrialTroveID-399390 Vyndamax PMS	Korean Post-marketing Surveillance Vyndamax (Registered) Capsules for the Treatment of Transthyretin Amyloid Cardiomyopathy (ATTR-CM)	IV	Open	Cardiovascular	Cardiovascular: Cardiomyopathy	Other	Amyloidosis; Cardiomyopathies; Restrictive Cardiomyopathy	Trialtrove	Pfizer	Sponsor	Industry, Top 20 Pharma	United States	New York	10017	tafamidis	Transthyretin stabiliser	transthyretin	Cardiovascular; Neurological	Small molecule > Synthetic small molecule	TTR	Diagnostic; Predisposing; Prognostic	To investigate the safety and effectiveness of Vyndamax Capsules as the treatment of transthyretin amyloid cardiomyopathy during 10 years under the setting of routine practice in Korea.	Primary Outcome Measures : The incidence of Adverse Events (AEs) [ Time Frame: Baseline through 6 months of treatment ] The primary interest of this study is the incidence of AEs investigated during administration period and within 28 days after discontinuation of Vyndamax Capsules. Incidence of AEs, 95% confidence interval and the number of AEs will be presented. Serious AEs/ADRs, unexpected AEs…	Secondary Outcome Measures: Change from baseline in the New York Heart Association (NYHA) class at Month 6 [ Time Frame: Baseline, month 6 ] Change from baseline in the 6 Minute Walk Distance (6MWD) at Month 6 [ Time Frame: Baseline, month 6 ] Global assessment by investigator at Month 6 [ Time Frame: Baseline, month 6 ]	2021-06-29	Actual	2030-03-30	Anticipated	Adult patients with the cardiomyopathy of wild type or hereditary transthyretin-mediated amyloidosis	Patients must meet all of the following inclusion criteria to be eligible for inclusion in the study: Adult patients with the cardiomyopathy of wild type or hereditary transthyretin-mediated amyloidosis (ATTR-CM) Patients to whom Vyndamax® Capsules is prescribed for the treatment of the cardiomyopathy of wild type or hereditary transthyretin-mediated amyloidosis (ATTR-CM) Evidence of a personally…	Patients meeting any of the following criteria will not be included in the study according to the local product label: Patient with hypersensitivity or case history to tafamidis or to any of the excipients in the product This product contains sorbitol (E420). Patients with rare hereditary problems of fructose intolerance should not take this medicine. Patient who has a contraindication to Vyndama…	Both	Adults; Older Adults	19	year(s)			Adults diagnosed with transthyretin-mediated amyloidosis (ATTR-CM) Drug: Vyndamax (tafamidis 61mg) As prescribed in real world practice Other Name: Tafamadis	efficacy; non interventional; observational; safety	Study Type: Observational Observational Model: Cohort Time Perspective: Other A safety,efficacy, non interventional, post-marketing surveillance study		Pfizer Clinical trials Korean Post-marketing Surveillance Vyndamax® Capsules for the Treatment of Transthyretin Amyloid Cardiomyopathy Status: Recruiting https://www.pfizerclinicaltrials.com/find-a-trial/nct04801329-attr-cm-transthyretin-amyloid-cardiomyopathy-trial; Last Update Posted : August 18, 2022 STUDY START (ACTUAL) 2021-06-29 PRIMARY COMPLETION (ESTIMATED) 2030-03-30 STUDY COMPLETION (ES…	https://clinicaltrials.gov/study/NCT04801329; https://www.pfizerclinicaltrials.com/find-a-trial/nct04801329-attr-cm-transthyretin-amyloid-cardiomyopathy-trial	2024-02-19 07:10:39	2023-09-27 12:14:49	https://clinicalintelligence.citeline.com/trials/details/399390?qId=89cd75f8-3364-46e3-ba15-e6be139619bd
399018	B3461077 CTR20210283 TrialTroveID-399018	To observe the safety and efficacy of clofacene once a day in the treatment of Chinese patients with transthyretin amyloid cardiomyopathy	IV	Completed	Cardiovascular	Cardiovascular: Cardiomyopathy	Other	Cardiomyopathies; Restrictive Cardiomyopathy	Trialtrove	Pfizer	Sponsor	Industry, Top 20 Pharma	United States	New York	10017	tafamidis	Transthyretin stabiliser	transthyretin	Cardiovascular; Neurological	Small molecule > Synthetic small molecule	TTR	Diagnostic; Predisposing; Prognostic	To observe the safety and efficacy of clofacene once a day in the treatment of Chinese patients with transthyretin amyloid cardiomyopathy	Primary endpoint The incidence of adverse events during treatment Evaluation time: End of study Endpoint selection: Safety index	Secondary endpoint When scheduled visit 6-MWT, NT- Evaluation time: End of study Endpoint selection: Effectiveness index TTR stabilization and TTR concentration at baseline on day 1 (before dosing), 1, 6, and 12 months (or stop the study early) Evaluation time: End of study Endpoint selection: Effectiveness index The total score of the Kansas City Cardiomyopathy Quality of Life Questionnaire, the…	2021-07-22	Actual	2021-08-05	Actual	Subjects with ATTR-CM	Male and female subjects were 18 years or older at the time of the screening visit. The investigator believes that the subject is willing and able to receive meclofenac and comply with all visit plans, treatment plans, laboratory tests, lifestyle considerations, and other research procedures. Please refer to the appendix for the fertility standards for male (section 10.4.1) and female (section 10…	Other acute or chronic medical or psychiatric conditions, including recent (within the past year) or active suicidal ideation or behavior or abnormal laboratory tests, may increase the risk associated with participation in research or research intervention administration, or may interfere with the determination of research results, The investigator judged that such subjects are not suitable for i…	Both	Adults; Older Adults	18	year(s)			Arm1: Test drug Serial number name usage 1 Chinese common name: Clofenac acid soft capsule English common name: Tafamidis Soft Capsules Product name: VyndamaxTM Dosage Form: Soft Capsule Specification: 61 mg Usage and Dosage: Oral once a day Duration: 12 months	efficacy; open label; safety; single arm	efficacy; open label; safety; single arm, non-randomized		ChinaDrugTrials Registration number: CTR20210283 Test status: Completed Sponsor name: Pfizer Investment Co., Ltd. Date when the first subject signed the informed consent: Domestic: 2021-07-22; Date of the first subject enrollment: Domestic:2021-08-05; End date of the test: Domestic: 2023-10-16; To access the study, follow the steps provided below: 1. Visit http://www.chinadrugtrials.org.cn/ and e…	http://www.chinadrugtrials.org.cn/	2023-12-28 06:27:02	2023-12-28 06:23:42	https://clinicalintelligence.citeline.com/trials/details/399018?qId=89cd75f8-3364-46e3-ba15-e6be139619bd
392034	jRCT1041200007 PICTA TrialTroveID-392034	Pathophysiological impacts of tafamidis on cardiac transthyretin amyloidosis (PICTA study)	IV	Closed	Cardiovascular	Cardiovascular: Cardiomyopathy; Cardiovascular: Congestive Heart Failure	NYHA Class I; NYHA Class II; NYHA Class III; Other	Cardiomyopathies; Heart Failure; Restrictive Cardiomyopathy	Trialtrove	Boehringer Ingelheim	Sponsor	Industry, Top 20 Pharma	Germany	Ingelheim	55216	tafamidis	Transthyretin stabiliser	transthyretin	Cardiovascular; Neurological	Small molecule > Synthetic small molecule	NPPB; TTR	Diagnostic; Predisposing; Prognostic	To evaluate the pathophysiological impacts of tafamidis on cardiac transthyretin amyloidosis after prescribing tafamidis for 1 year in patients with ATTR-CM.	Primary Outcome(s): The change on the area of amyloid deposition in the myocardial biopsy specimen from right ventricular septum before and 1 year after treatment with tafamidis	Secondary Outcome(s): the way of amyloid deposition and interstitial fibrosis obtained by myocardial biopsy from ventricular septum cardiac function by echocardiography, cardiac MRI, and conductance catheter six minutes walk test, activity monitoring, peak oxygen uptake and quality of life heart failure severity blood tests (BNP, troponin T, etc)	2020-10-02	Actual	2030-06-30	Anticipated	Heart failue patients with transthyretin amyloidosis (ATTR-CM).	heart failue patients with transthyretin amyloidosis (ATTR-CM) patients with transthyretin amyloidosis (ATTR-CM) confirmed by myocardial biopsy patients with LV thickness equal and/or greater than 12 mm patients wth age equal and/or greater than 20 men and women patients with NYHA 1 to 3 patients with LV hypertrophy (and diastolic dysfunction) caused by amyloid deposition	patients with severe valcular disease patients with NYHA4 heart failure patients with acute coronary syndrome patients with cardiogenic shock patients with severe liver failure patients with stage 5 kidney disease patients with infectious disease patients with a a life expectancy of less than 1 year pregnant patients patients who are unable to walk	Both	Adults; Older Adults	20	year(s)			Subjects receive tafamidis for 1 year.	active comparator; efficacy; multiple arm; open label	Study Type: Interventional Study Design: Allocation: non-randomized controlled trial Masking: open (masking not used) Control: active control Assignment: parallel assignment Purpose: treatment purpose An Efficacy study		Japan Registry of Clinical Trials JRCT Number: jRCT1041200007 Scheduled date of case registration: May 30, 2020 First case registration date: October 02, 2020 Implementation period (start date): - Implementation period (end date): June 30, 2030 Recruitment Status: Not Recruiting Source of Monetary Support / Secondary Sponsor: Boehringer Ingelheim Seiyaku https://jrct.niph.go.jp/latest-detail/jRCT…	https://jrct.niph.go.jp/en-latest-detail/jRCT1041200007; https://jrct.niph.go.jp/latest-detail/jRCT1041200007	2024-08-22 12:39:12	2024-08-22 12:36:05	https://clinicalintelligence.citeline.com/trials/details/392034?qId=89cd75f8-3364-46e3-ba15-e6be139619bd
386144	B3461095 NCT04575116 Tafamidis TrialTroveID-386144	A PHASE 1, OPEN-LABEL, RANDOMIZED, CROSSOVER, SINGLE DOSE STUDY TO DETERMINE THE BIOEQUIVALENCE OF 12.2 MG TAFAMIDIS FREE ACID TABLET AND COMMERCIAL 20 MG TAFAMIDIS MEGLUMINE CAPSULE ADMINISTERED UNDER FASTED CONDITIONS TO HEALTHY PARTICIPANTS	I	Completed	Cardiovascular	Cardiovascular: Cardiomyopathy	Healthy subjects	Cardiomyopathies; Restrictive Cardiomyopathy; Unspecified	Trialtrove	Pfizer	Sponsor	Industry, Top 20 Pharma	United States	New York	10017	tafamidis	Transthyretin stabiliser	transthyretin	Cardiovascular; Neurological	Small molecule > Synthetic small molecule			To characterize the bioequivalence of a 12.2 mg free acid tablets compared to commercial supply (tafamidis meglumine soft gelatin 20 mg capsule) in healthy participants under fasted conditions.	Primary Outcome Measures : Area under the concentration-time curve (AUCinf) [ Time Frame: Hour 0, 0.5, 1, 2, 3, 4, 6, 8, 12, 24, 48, 72, 96, 120, 144, 168 ] Area under the plasma concentration time profile from time zero extrapolated to infinite time Maximum observed plasma concentration (Cmax) [ Time Frame: Hour 0, 0.5, 1, 2, 3, 4, 6, 8, 12, 24, 48, 72, 96, 120, 144, 168 ] Peak or maximum observ…	Secondary Outcome Measures : Area under the plasma concentration-time curve (AUC72) [ Time Frame: Hour 0, 0.5, 1, 2, 3, 4, 6, 8, 12, 24, 48, 72 ] Area under the plasma concentration-time profile from time 0 to 72 hours post-dose Area under the plasma concentration-time curve (AUClast) [ Time Frame: Hour 0, 0.5, 1, 2, 3, 4, 6, 8, 12, 24, 48, 72, 96, 120, 144, 168 ] Area under the plasma concentrat…	2020-09-17	Actual	2021-02-23	Actual	HEALTHY PARTICIPANTS UNDER FASTED CONDITIONS	Male and female participants must be 18 to 55 years of age, inclusive, at the time of signing the ICD. Healthy female participants of nonchildbearing potential and/or male participants who are overtly healthy as determined by medical evaluation including medical history, physical examination, laboratory tests, and cardiovascular tests. Participants who are willing and able to comply with all sche…	Medical Conditions: Evidence or history of clinically significant hematological, renal, endocrine, pulmonary, gastrointestinal, cardiovascular, hepatic, psychiatric, neurological, or allergic disease (including drug allergies, but excluding untreated, asymptomatic, seasonal allergies at the time of dosing). Any condition possibly affecting drug absorption (eg, gastrectomy). History of HIV infecti…	Both	Adults	18	year(s)	55	year(s)	Experimental: Tafamidis Free acid tablet then tafamidis meglumine capsule On Day 1 of each period, participants will receive a single dose of 1 of tafamidis formulations. Each period is separated by a washout of at least 16 days between administration of study drug. Drug: Tafamidis free acid tablet 12.2 mg tafamidis free acid tablet Drug: Tafamidis meglumine capsule 20 mg tafamidis meglumine soft…	bioequivalence; cross over; open label; pharmacokinetics; randomized	A PHASE 1, OPEN-LABEL, RANDOMIZED, CROSSOVER, SINGLE DOSE, BIOEQUIVALENCE, Pharmacokinetic study		Last Update Posted : March 8, 2021 Actual Study Start Date : September 17, 2020 Actual Primary Completion Date : February 23, 2021 Actual Study Completion Date : February 23, 2021 https://clinicaltrials.gov/ct2/show/NCT04575116	https://clinicaltrials.gov/study/NCT04575116	2022-11-01 07:33:10	2022-10-31 09:18:42	https://clinicalintelligence.citeline.com/trials/details/386144?qId=89cd75f8-3364-46e3-ba15-e6be139619bd
382038	20-02 NCT04513600 TrialTroveID-382038	Transthyretin Amyloid Cardiomyopathy: Stabilization Assessed by Cardiac Magnetic Resonance	IV	Open	Cardiovascular	Cardiovascular: Cardiomyopathy; Cardiovascular: Congestive Heart Failure	NYHA Class I; NYHA Class II; NYHA Class III; Other	Amyloidosis; Cardiomyopathies; Heart Failure; Restrictive Cardiomyopathy	Trialtrove	(Other Hospital/Academic/Medical Center)	Sponsor	Academic				tafamidis	Transthyretin stabiliser	transthyretin	Cardiovascular; Neurological	Small molecule > Synthetic small molecule			To investigate the stabilization effects of Tafamidis utilizing cardiac imaging cardiac magnetic resonance imaging (CMR) To pursue the following specific aims: Utilize CMR to assess stabilization of ATTR after Tafamidis therapy based on ECV. Investigate LV myocardial mass, native T1, T2, and extracellular volume mapping after 12 month follow-up. Utilize CMR indices (feature tracking, FTCMR) to co…	Primary Outcome Measures: Stabilization of ATTR-CM [ Time Frame: 1 year ] Stabilization as defined by reduction in extracellular volume on cardiac magnetic resonance after one year of Tafamidis therapy		2020-08-01	Actual	2022-08-01	Anticipated	patients with confirmed ATTR-Cardiomyopathy.	Patients will be included if they meet the following criteria: 18 and 90 years of age Transthyretin amyloid cardiomyopathy (ATTRwt or ATTRm) confirmed by genetic testing and/or presence of transthyretin precursor protein confirmed on immunohistochemical analysis, and/or scintigraphy History of heart failure (NYHA I, II, or III) Agreeable to treatment with Tafamidis	Patients will be excluded if any one of the following criteria are not met: Heart failure not due to transthyretin amyloid cardiomyopathy New York Heart Association (NYHA) class IV heart failure Presence of light-chain amyloidosis (serum or urine) Implanted cardiac device Previous treatment with Tafamidis/ Patisrian/ Diflusnial/ Inotersen	Both	Adults; Older Adults	18	year(s)	90	year(s)	Intervention Details: Diagnostic Test: Cardiac MRI Lab work: Hs- Troponin, Serum NT-proBNP CMR: Native T1, Native T2, ECV, strain and strain rate. Other Name: Blood sample	observational	Study Type: Observational Observational Model: Other Time Perspective: Prospective This is a single center study.		Last Update Posted: January 27, 2021 Actual Study Start Date: August 1, 2020 Estimated Primary Completion Date: August 1, 2022 Estimated Study Completion Date: August 1, 2023 https://clinicaltrials.gov/ct2/show/NCT04513600	https://clinicaltrials.gov/study/NCT04513600; https://www.oneamyloidosisvoice.com/rarehub/attr-cardiomyopathy-stabilization-following-tafamidis-therapy/	2023-08-04 02:36:33	2023-08-04 02:35:52	https://clinicalintelligence.citeline.com/trials/details/382038?qId=89cd75f8-3364-46e3-ba15-e6be139619bd
380828	TrialTroveID-380828	Effects of Tafamidis on Exercise Capacity, Cardiac Function and Myocardial Amyloid Deposition in Patients with Transthyretin Amyloid Cardiomyopathy.	IV	Completed	Cardiovascular	Cardiovascular: Cardiomyopathy	Other	Cardiomyopathies; Restrictive Cardiomyopathy	Trialtrove	Medical University of Vienna	Sponsor	Academic				tafamidis	Transthyretin stabiliser	transthyretin	Cardiovascular; Neurological	Small molecule > Synthetic small molecule	GLS	Diagnostic; Prognostic	To Evaluate the effects of tafamdis by changes from baseline of the serum NT-proBNP concentration, 6-minute walking distance, as well as cardiac structure and function, compared to untreated amyloidosis patients. To Evaluate the effects of tafamidis based on changes in exercise capacity, cardiac biomarkers, as well as cardiac structure and function, and to compare tafamidis-treated patients with …			2018				Patients with diagnosis of Transthyretin amyloid cardiomyopathy (ATTR-CA).			N/A						Patients were treated with tafamidis (20mg or 61mg) for a period of six months. WHFC 2021: Patients were treated with tafamidis 61mg (n=64) or tafamidis 20mg (n=23) for a period of six to nine months. ESC 2021 Patients either received tafamidis 61mg or tafamidis 20mg or were assigned to an untreated control cohort	efficacy; safety	This was a safety and efficacy study.	August 27, 2021 [Additional Analysis] European Heart Journal, Volume 42, Supplement 1, October 2021 Presented at the European Society of Cardiology Congress, August 27-30, 2021, Virtual Meeting Available online date: August 27, 2021 Abstract No.: 1811 R Rettl, T Wollenweber, C Mann, F Duca, T.-M Dachs, C Binder, M Stojanovic, L Camuz Ligios, L Schrutka, D Dalos, S Charwat-Resl, R Badr Eslam, J Ka…		https://academic.oup.com/eurheartj/article-pdf/42/Supplement_1/ehab724.1811/40591608/ehab724.1811.pdf; https://academic.oup.com/eurheartj/article-pdf/42/Supplement_1/ehab724.1814/40591602/ehab724.1814.pdf; https://academic.oup.com/eurheartj/article/42/Supplement_1/ehab724.1811/6392593; https://academic.oup.com/eurheartj/article/42/Supplement_1/ehab724.1814/6392590; https://digital-congress.escard…	2021-11-25 11:39:12	2020-08-13 13:04:48	https://clinicalintelligence.citeline.com/trials/details/380828?qId=89cd75f8-3364-46e3-ba15-e6be139619bd
440020	ALN-TTR02-014 NCT05505838 TrialTroveID-440020	Expanded Access Protocol to Provide Patisiran to Patients With Transthyretin-mediated Amyloidosis (ATTR Amyloidosis) With Cardiomyopathy	IV	Completed	Cardiovascular	Cardiovascular: Cardiomyopathy	Other	Amyloidosis; Cardiomyopathies; Restrictive Cardiomyopathy	Trialtrove	Alnylam	Sponsor	Industry, all other pharma	United States	Cambridge	02142	patisiran	Gene expression inhibitor; Transthyretin inhibitor	transthyretin	Cardiovascular; Neurological	Biological > Nucleic acid > Nucleic acid, vector type > Non-viral vector > Chemicals/lipids; Small molecule > Synthetic small molecule > Synthetic nucleic acid > RNA interference	TTR	Diagnostic; Predisposing; Prognostic	To assess the long-term safety of patisiran in patients with ATTR amyloidosis with cardiomyopathy as assessed by a review of adverse events (AEs).			2019				Patients With Transthyretin-mediated Amyloidosis (ATTR Amyloidosis) With Cardiomyopathy	Documented diagnosis of ATTR amyloidosis with cardiomyopathy, classified as either hATTR amyloidosis with cardiomyopathy or wtATTR amyloidosis with cardiomyopathy; AND Had an inadequate response to or could not tolerate standard of care, in the opinion of the investigator. Is not eligible for on-label use of commercial patisiran in the opinion of the investigator.	New York Heart Association (NYHA) Class IV NYHA Class III AND ATTR amyloidosis disease Stage 3 (defined as both N-terminal prohormone B-type natriuretic peptide (NT-proBNP) >3000 ng/L and estimated glomerular filtration rate [eGFR] <45 ml/min/1.73 m^2). [Gillmore 2018] Current or future participation in another investigational device or drug study, scheduled to occur during this study, or has rec…	Both	Adults; Older Adults	18	year(s)	85	year(s)	Intervention Details: Drug: Patisiran Patisiran administered by intravenous (IV) infusion Other Names: ONPATTRO ALN-TTR02	safety	Safety, expanded access protocol study			https://clinicalresearch.pennmedicine.org/us/en/listing/7408/expanded-access-protocol-to/?&radius=11000; https://clinicaltrials.gov/study/NCT05505838	2024-06-06 04:11:36	2023-07-19 07:45:07	https://clinicalintelligence.citeline.com/trials/details/440020?qId=89cd75f8-3364-46e3-ba15-e6be139619bd
358135	ATTR-CM B3461064 NCT04108091 TrialTroveID-358135	Vyndaqel Capsules Special Investigation - Investigation on Patients With Transthyretin Amyloid Cardiomyopathy	IV	Open	Cardiovascular	Cardiovascular: Cardiomyopathy	Other	Amyloidosis; Cardiomyopathies; Restrictive Cardiomyopathy	Trialtrove	Pfizer	Sponsor	Industry, Top 20 Pharma	United States	New York	10017	tafamidis	Transthyretin stabiliser	transthyretin	Cardiovascular; Neurological	Small molecule > Synthetic small molecule	TTR	Diagnostic; Predisposing; Prognostic	To confirm the safety and effectiveness profiles under the actual medical practice of Vyndaqel in Japan. To grasp information on safety (e.g., onset status of adverse reactions),etc. during the observation period when Vynmac is used,	Primary Outcome Measures : The incidence of adverse drug reaction [ Time Frame: 30 months ]	Secondary Outcome Measures : Number of survival [ Time Frame: 30months ]	2019-10-03	Actual	2024-12-09	Anticipated	Patients who are administered with this drug for the treatment of ATTR-CM	Patients administered Vyndaqel for the treatment of ATTR-CM		Both						Treatment for TTR amyloidosis Transthyretin amyloid cardiomyopathy (wild-type or variants) patients administered Vyndaqel and Vynmac. Drug: Treatment for TTR amyloidosis The usual adult dose is 80 mg of Tafamidis Meglumine orally once daily. The dose may be reduced if not tolerated. Other Name: Vyndaqel Drug: Treatment for TTR amyloidosis The usual adult dose is 61 mg of tafamidis orally once dai…	efficacy; observational; safety	Study Type : Observational Observational Model: Case-Only Time Perspective: Other A safety, effectiveness study.		Pfizer Vyndaqel Capsules Special Investigation (ATTR-CM) Status: Recruiting https://www.pfizerclinicaltrials.com/find-a-trial/nct04108091-transthyretin-ttr-amyloid-cardiomyopathy-trial; Last Update Posted 2024-01-31 Study Start (Actual) 2019-10-03 Primary Completion (Estimated) 2024-12-09 Study Completion (Estimated) 2024-12-09 https://clinicaltrials.gov/study/NCT04108091	https://clinicaltrials.gov/study/NCT04108091; https://www.pfizerclinicaltrials.com/find-a-trial/nct04108091-transthyretin-ttr-amyloid-cardiomyopathy-trial	2024-06-25 23:56:29	2024-06-25 23:56:06	https://clinicalintelligence.citeline.com/trials/details/358135?qId=89cd75f8-3364-46e3-ba15-e6be139619bd
308984	B3461054 EudraCT Number: 2017-002769-23 NCT03280173 TrialTroveID-308984	A Phase 1, Open-label, Randomized, Four-period, Four-sequence, Single-dose, Crossover Study In Healthy Volunteers, To Determine The Relative Bioavailability Of Pf-06291826 61 Mga Tafamidis Free Acid Soft Gelatin Capsules Compared To Commercial 4 x 20 Mg Tafamidis Meglumine Soft Gelatin Capsules Administered Under Fasted And Fed Conditions And The Effect Of Food On The Oral Bioavailability Of Pf-0…	I	Completed	Cardiovascular	Cardiovascular: Cardiomyopathy	Healthy subjects	Cardiomyopathies; Restrictive Cardiomyopathy; Unspecified	Trialtrove	Pfizer	Sponsor	Industry, Top 20 Pharma	United States	New York	10017	tafamidis	Transthyretin stabiliser	transthyretin	Cardiovascular; Neurological	Small molecule > Synthetic small molecule	MGA	Diagnostic; Prognostic	To compare two different formulations of tafamidis administered under both fed and fasted conditions, to determine the relative Bioavailability Of Pf-06291826 61 Mga Tafamidis Free Acid Soft Gelatin Capsules Compared To Commercial 4 × 20 Mg Tafamidis Meglumine Soft Gelatin Capsules and to study the effect of food on the oral Bioavailability Of Pf-06291826 61 Mga Tafamidis Free Acid Soft Gelatin C…	Primary Outcome Measures: -Area under the concentration-time curve 0-72 hours (AUC72) [ Time Frame: 72 hrs ] -maximum observed plasma concentration (Cmax) [ Time Frame: 168 hrs ]	Secondary Outcome Measures: -Area Under the Curve From Time Zero to Last Quantifiable Concentration (AUClast) [ Time Frame: 168 hrs ] -Mean residence time (MRT) [ Time Frame: 168 hrs ] -Time to Reach Maximum Observed Plasma Concentration (Tmax) [ Time Frame: 168 hrs ] -Plasma Decay Half-Life (t1/2) [ Time Frame: 168 hrs ] -Area under the curve from zero to infinity (AUCinf) [ Time Frame: 168 hrs ]	2017-09-29	Actual	2018-02-23	Actual	Healthy Volunteers	-Healthy males or females of non-child bearing potential. -Body Mass Index (BMI) of 17.5 to 30.5 and total body weight more than 50 kg (110 lbs).	-Blood pressure at screening visit of greater than 140 mm Hg (systolic) or 90 mg Hg (diastolic). -Use of prescription or nonprescription drugs supplements within 7 days prior to 7 days of the study. -Pregnant female subjects; breastfeeding female subjects; male subjects with partners currently pregnant; male subjects able to father children who are unwilling or unable to use a highly effective me…	Both	Adults	18	year(s)	55	year(s)	Arm 1: Experimental: 61 mgA tafamidis free acid soft gelatin capsule fed fasted Assigned Interventions: Drug: tafamidis bioavailability study Arm 2: Experimental: 61 mgA tafamidis free acid soft gelatin capsule fasted fed Assigned Interventions: Drug: tafamidis bioavailability study Arm 3: Experimental: 4 × 20 mg tafamidis meglumine soft gelatin capsules fed fed Assigned Interventions: Drug: tafa…	bioavailability; cross over; efficacy; open label; pharmacokinetics; randomized; safety	Study Type: Interventional Study Design: Allocation: Randomized Intervention Model: Crossover Assignment Masking: None (Open Label) Primary Purpose: Basic Science A Phase 1, Open-label, Randomized, Four-period, Four-sequence, Single-dose, Crossover, Pharmacokinetics, Bioavailability Study		Last Update Posted : March 13, 2018 Actual Study Start Date : September 29, 2017 Primary Completion Date : February 23, 2018 Study Completion Date : February 23, 2018 https://clinicaltrials.gov/show/NCT03280173	http://ichgcp.net/clinical-trials-registry/NCT03280173; https://brusselscru.com/fr/wp-content/uploads/2017/09/FR_B3461054-C1G1_F1_170807_Feuillet-en-attente-dapprobation-par-le-Comit%C3%A9-Ethique1.pdf; https://brusselscru.com/nl/wp-content/uploads/2017/09/NL_B3461054-C1G2_F1_170818_Informatieblad-wacht-op-de-goedkeuring-door-het-Ethisch-Comit.pdf; https://clinicaltrials.gov/study/NCT03280173; ht…	2020-06-08 15:42:21	2018-03-07 06:39:29	https://clinicalintelligence.citeline.com/trials/details/308984?qId=89cd75f8-3364-46e3-ba15-e6be139619bd
308117	2017-002572-15 B3461056 NCT03266705 TrialTroveID-308117	A Phase 1, Open-label, Randomized, Crossover, Multiple Dose, Pivotal Bioequivalence Study To Compare Pf-06291826 4 X 20 Mg Tafamidis Meglumine And 61 Mga Tafamidis Free Acid Soft Gelatin Capsules Administered Under Fasted Conditions To Healthy Volunteers	I	Completed	Cardiovascular	Cardiovascular: Cardiomyopathy	Healthy subjects	Cardiomyopathies; Restrictive Cardiomyopathy; Unspecified	Trialtrove	Pfizer	Sponsor	Industry, Top 20 Pharma	United States	New York	10017	tafamidis	Transthyretin stabiliser	transthyretin	Cardiovascular; Neurological	Small molecule > Synthetic small molecule	MGA	Diagnostic; Prognostic	To compare Pf-06291826 4 X 20 Mg Tafamidis Meglumine and 61 Mga Tafamidis free scid soft gelatin capsules administered under fasted conditions to healthy volunteers.	Primary Outcome Measures: -Area under the concentration-time curve (AUC) [ Time Frame: 24 hours ] -Maximum observed plasma concentration (Cmax) [ Time Frame: 24 hours ]	Secondary Outcome Measures: -Minimum observed plasma concentration (Cmin) [ Time Frame: 24 hours ] -Time to maximum observed plasma concentration (Tmax) [ Time Frame: 24 hours ]	2017-09-20	Actual	2018-02-15	Actual	Healthy Volunteers.	-Healthy males of females of non-childbearing potential -Body mass index (BMI) of 17.5 to 30.5 kg/m2; and a total body weight > 50 kg (110 lb)	-Blood pressure at screening visit of greater than 140 mm Hg (systolic) or 90 mg Hg (diastolic). -Use of prescription or nonprescription drugs supplements within 7 days prior to 7 days of the study. -Treatment with an investigational drug within 30 days (or as determined by the local requirement) or 5 half lives preceding the first dose of investigational product (whichever is longer) -Pregnant f…	Both	Adults	18	year(s)	55	year(s)	Arm 1: Experimental: 61 mgA tafamidis free acid soft gelatin capsule Intervention: Drug: tafamidis bioequivalence study Arm 2: Experimental: 4x20 mg tafamidis meglumine soft gelatin capsule Intervention: Drug: tafamidis bioequivalence study	bioequivalence; cross over; multiple ascending dose; open label; pharmacokinetics; randomized	An Open-label, Randomized, Crossover, Multiple Dose, Pivotal, Bioequivalence, pharmacokinetics		Last Update Posted : March 20, 2018 Actual Study Start Date : September 20, 2017 Primary Completion Date : February 15, 2018 Study Completion Date : March 1, 2018 https://clinicaltrials.gov/ct2/show/study/NCT03266705	http://ichgcp.net/clinical-trials-registry/NCT03266705; https://brusselscru.com/nl/wp-content/uploads/2017/09/NL_B3461056G1_F1_170810_Informatieblad-is-goedgekeurd-door-de-Commissie-voor-Medische-Ethiek.pdf; https://clinicaltrials.gov/study/NCT03266705; https://www.pfizer.com/science/find-a-trial/NCT03266705	2020-06-08 15:53:18	2018-03-19 08:23:41	https://clinicalintelligence.citeline.com/trials/details/308117?qId=89cd75f8-3364-46e3-ba15-e6be139619bd
306034	TrialTroveID-306034	Effect of tafamidis on the progression of cardiac involvement in patients with familial amyloid polyneuropathy	IV	Completed	Cardiovascular	Cardiovascular: Cardiomyopathy	Other	Cardiomyopathies; Restrictive Cardiomyopathy	Trialtrove	(Other Hospital/Academic/Medical Center)	Sponsor	Academic				tafamidis	Transthyretin stabiliser	transthyretin	Cardiovascular; Neurological	Small molecule > Synthetic small molecule	FAP	Diagnostic; Predisposing; Prognostic	To evaluate the impact of tafamidis on the progression of the infiltrative cardiomyopathy and cardiovascular autonomic neuropathy.	Prospective study of consecutive patients with V30M TTR-FAP followed annually and submitted to echocardiogram, 24-hour Holter, 123-I metaiodobenzylguanidine (MIBG) myocardial imaging and ambulatory blood pressure monitoring (ABPM). Data prior to initiation of tafamidis was compared to that at 24 months after therapy.		2015				Patients with familial amyloid polyneuropathy			Both						Subjects were treated with tafamidis			August 30, 2015 European Heart Journal, Volume 36, Issue supplement 1, 1 August 2015 Presented at the European Society of Cardiology Congress, August 29 - September 02, 2015, London, United Kingdom Abstract #: P2636 M.C. Azevedo Coutinho, N. Cortez-Dias, I. Conceicao, G. Cantinho, A.R. Francisco, T. Guimaraes, G.L. Silva, M.N. Menezes, R. Placido, F.J. Pinto Effect of tafamidis on the progression…		http://spo.escardio.org/default.aspx?eevtid=1085	2017-07-27 15:58:42	2017-07-27 15:58:42	https://clinicalintelligence.citeline.com/trials/details/306034?qId=89cd75f8-3364-46e3-ba15-e6be139619bd
280051	202318 ATTR-CM B3461045 EudraCT Number: 2016-000868-42 HKUCTR-2724 JapicCTI-173572 jRCT2080223517 NCT02791230 NL58803.028.17 TrialTroveID-280051	A PHASE 3 MULTICENTER, OPEN-LABEL STUDY TO EVALUATE THE SAFETY OF DAILY ORAL DOSING OF TAFAMIDIS MEGLUMINE (PF-06291826-83) 20 MG OR 80 MG [OR TAFAMIDIS (PF-06291826-00) 61 MG] IN SUBJECTS DIAGNOSED WITH TRANSTHYRETIN CARDIOMYOPATHY (ATTR-CM).	III	Completed	Cardiovascular	Cardiovascular: Cardiomyopathy; Cardiovascular: Congestive Heart Failure	NYHA Class I; NYHA Class II; NYHA Class III; NYHA Class IV; Other	Cardiomyopathies; Heart Failure; Restrictive Cardiomyopathy	Trialtrove	Pfizer	Sponsor	Industry, Top 20 Pharma	United States	New York	10017	tafamidis	Transthyretin stabiliser	transthyretin	Cardiovascular; Neurological	Small molecule > Synthetic small molecule	DPYD; PTH1R; TTR	Diagnostic; Predictive; Predisposing; Prognostic	To obtain additional safety data for tafamidis meglumine 20 mg and 80 mg (or tafamidis 61 mg where available), and to continue to provide enrolled subjects with tafamidis for up to 60 months, or until subject has access to tafamidis for ATTR CM via prescription, whichever occurs first. To assess the long-term benefit of tafamidis in patients with ATTR-CM and to determine median survival times wit…	Primary Outcome Measures: -All-cause mortality and incidence of treatment emergent adverse events [ Time Frame: Baseline to Month 60 ] Safety endpoints for analysis of the treatment groups Main objective: -To obtain additional, long-term, safety data for tafamidis in subjects with transthyretin amyloid cardiomyopathy (TTR-CM). -To provide investigational product, tafamidis, to TTR-CM subjects who…	Other Outcome Measures: -Cardiovascular-related mortality [ Time Frame: Baseline to Month 60 ] Cardiovascular-related mortality -All-cause hospitalization [ Time Frame: Baseline to Month 60 ] Frequency of all-cause hospitalization -Cardiovascular-related hospitalization [ Time Frame: Baseline to Month 60 ] Frequency of cardiovascular-related hospitalization -Kansas City Cardiomyopathy Questionnai…	2016-06-13	Actual	2023-10-26	Actual	Subjects who have completed 30 months of study treatment on Pfizer protocol B3461028. Patients with ATTR-CM who completed ATTR-ACT (in which they were randomized to tafamidis meglumine 80 mg, 20 mg or placebo for 30 months) could enroll in the ongoing LTE	-Cohort A: Completion of 30 months of study treatment on Pfizer Protocol B3461028 -Cohort B: Patients in specific countries diagnosed with ATTR-CM who did not previously participate in Pfizer Study B3461028 -Evidence of a personally signed and dated informed consent document indicating that the subject has been informed of all pertinent aspects of the study. -Subjects who are willing and able to …	-Chronic use of diflunisal, TTR stabilizer, tauroursodeoxycholate, doxycycline, digitalis, calcium channel blockers, investigational drug(s) or other experimental interventions, other than tafamidis, independently or as part of a study within 30 days prior to enrollment. -Liver and/or heart transplant, or implanted cardiac mechanical assist device -Subjects with urinary retention requiring chroni…	Both	Adults; Older Adults	18	year(s)			Arm 1 : Experimental: Tafamidis Active treatment - 61 mg or if not available, tafamidis megulmine 80 mg Assigned interventions: Drug: Tafamidis Soft gel capsules administered once a day for 60 months patients continued to be treated with the same dose of tafamidis or, if previously treated with placebo, were randomized to tafamidis meglumine 80 mg or 20 mg. Tafamidis free acid 61 mg is a new form…	efficacy; multiple arm; open label; randomized; safety	Study Type: Interventional Study Design: Allocation: Randomized Intervention Model: Parallel Assignment Masking: None (Open Label) Primary Purpose: Treatment A Prospective, multicenter, global, double-blind, safety, tolerability long-term extension, controlled study.	June 26, 2024 [Pooled analysis] Eur J Heart Fail. 2024 Jun 26. doi: 10.1002/ejhf.3330. Online ahead of print. Brian Drachman , Thibaud Damy , Mazen Hanna , Ronnie Wang , Franca S Angeli , Pablo Garcia-Pavia Long-term tafamidis efficacy in patients with transthyretin amyloid cardiomyopathy by baseline left ventricular ejection fraction Results ATTR-ACT enrolled 441 patients with ATTR-CM in 13 coun…	Tafamidis approved by NICE ...The National Institute for Health and Care Excellence (NICE) thee organisation that advises which medicines should be made available via the NHS in England has given their approval to a new drug – tafamidis (Vyndaqel) – to treat transthyretin amyloidosis cardiomyopathy (ATTR-CM). This is the first ever treatment for this type of cardiomyopathy. It has been approved f…	http://ir.eidostx.com/news-releases/news-release-details/eidos-therapeutics-reports-second-quarter-2020-financial-results; http://ir.eidostx.com/static-files/05313595-ca23-4702-be34-f7a9c355683a; http://ir.eidostx.com/static-files/a9b1db08-9f34-4c78-969c-90c3f85ee931; http://trials.johnshopkins.edu/?ctg=CARDIOVASCULAR; http://www.clinicaltrials.jp/user/cteSearch_e.jsp; http://www.hfsa.org/wp-cont…	2024-07-09 11:18:24	2023-11-08 06:16:47	https://clinicalintelligence.citeline.com/trials/details/280051?qId=89cd75f8-3364-46e3-ba15-e6be139619bd
241498	B3461026 FX1B-303 NCT00935012 TrialTroveID-241498	Open-label, Safety and Efficacy Evaluation of FX-1006A in Patients With V122I or Wild-type Transthyretin (TTR) Amyloid Cardiomyopathy	III	Completed	Cardiovascular	Cardiovascular: Cardiomyopathy	Other	Cardiomyopathies; Restrictive Cardiomyopathy	Trialtrove	Pfizer	Sponsor	Industry, Top 20 Pharma	United States	New York	10017	tafamidis	Transthyretin stabiliser	transthyretin	Cardiovascular; Neurological	Small molecule > Synthetic small molecule	NPPB	Diagnostic	To obtain additional, long-term, safety and efficacy data for tafamidis, and to continue to provide subjects who have completed Protocol Fx1B-201 (a Phase 2, open-label study to evaluate TTR stabilization, as well as the safety and tolerability of tafamidis) with 20 mg oral tafamidis (soft gelatin capsule) for up to 10 years or until subject has access to tafamadis for TTR-CM via prescription. To…	Primary Outcome Measures : Percentage of patients with a change from baseline through 10 years in Global Assessment Summary Score [ Time Frame: Baseline up to 10 years ] Percentage of patients with a change from baseline through 10 years in New York Heart Association Classification [ Time Frame: Baseline up to 10 years ] Percentage of patients with a change from baseline through 10 years in their…	Secondary Outcome Measures: Incidence of Treatment-Emergent Adverse Events from baseline through 10 years [ Time Frame: Baseline up to 10 years ]	2009-09-30	Actual	2019-11-20	Actual	Patients with V122I Or Wild-type Transthyretin (TTR) Amyloid Cardiomyopathy.	Patient successfully completed Protocol Fx1B-201. If female; patient is post menopausal. If male, female partner is post-menopausal. If female is of child bearing potential, willing to use acceptable method of birth control up to 3 months after last dose (included female partners of male participants). Patient is willing to comply with protocol. Evidence of a personally signed and dated informed …	Patient did not successfully complete Fx1B-201. Chronic use of NSAIDS. Patient has a clinically significant medication condition that increases risk of study participation. Patient has received heart or liver transplant. Pregnant females; breastfeeding females; females of childbearing potential.	Both	Adults; Older Adults	18	year(s)			Experimental: Open-Label Drug: tafamidis Once daily 20 mg oral tafamidis (soft gelatin capsule) Eligible patients will begin once-daily dosing with 20 mg Fx-1006A at home on Day 1 (i.e., first dose) and will return to the clinical unit for study visits every 6 months.	efficacy; open label; safety; single arm	Study Type: Interventional (Clinical Trial) Study Design: Intervention Model: Single Group Assignment Masking: None (Open Label) Primary Purpose: Treatment This is a long-term, safety and efficacy study.	January 5, 2021 ClinicalTrials.gov Results Results First Posted: January 5, 2021 Last Update Posted: January 5, 2021 Recruitment Details Participants with transthyretin amyloid cardiomyopathy (TTR-CM/ATTR-CM), who had not undergone liver or heart transplantation and who had completed previous study Fx1B-201 (NCT00694161) were eligible to enter this current study Fx1B-303 (NCT00935012). Pre-Assign…	Last Update Posted: January 5, 2021 Actual Study Start Date: September 30, 2009 Actual Primary Completion Date: November 20, 2019 Actual Study Completion Date: November 20, 2019 https://clinicaltrials.gov/ct2/show/NCT00935012; Pfizer Clinical Trial Registry [Last Updated on March 29, 2020] Open-label, Safety and Efficacy Evaluation of FX-1006A in Patients With V122I or Wild-type Transthyretin (TT…	http://med-spportal01.bsd.uchicago.edu/ClinicalTrials/MainPage.aspx?div_id=3&dis_cat_id=3&keyW=&flagCC=0&protocol_id=1378151&Results=true; http://www.pfizer.com/news/press-release/press-release-detail/pfizer_receives_fda_fast_track_designation_for_tafamidis_for_transthyretin_cardiomyopathy; http://www.pfizer.com/science/find-a-trial/detail/NCT00935012; http://www.pfizer.com/sites/default/files/pr…	2024-07-19 07:26:23	2020-09-18 05:45:27	https://clinicalintelligence.citeline.com/trials/details/241498?qId=89cd75f8-3364-46e3-ba15-e6be139619bd
239551	B3461025 FX1B-201 NCT00694161 TrialTroveID-239551	The Effects Of Fx-1006A On Transthyretin Stabilization And Clinical Outcome Measures In Patients With V122I Or Wild-Type TTR Amyloid Cardiomyopathy	II	Completed	Cardiovascular	Cardiovascular: Cardiomyopathy	Other	Cardiomyopathies; Restrictive Cardiomyopathy	Trialtrove	Pfizer	Sponsor	Industry, Top 20 Pharma	United States	New York	10017	tafamidis	Transthyretin stabiliser	transthyretin	Cardiovascular; Neurological	Small molecule > Synthetic small molecule	NPPB; NT5C; TTR	Diagnostic; Predisposing; Prognostic	To determine TTR stabilization as well as Fx-1006A safety and tolerability, and its effects on clinical outcomes in patients with V122I or wild-type TTR amyloid cardiomyopathy. The study will be conducted in two parts. Part 1 will include a six-week dosing period during which all enrolled patients will self-administer oral Fx-1006A 20 mg soft gelatin capsules once daily for six weeks. At Week 6, …	Percentage of Participants With Stabilized Transthyretin (TTR Tetramer) at Week 6 [ Time Frame: Week 6 ]	Percentage of Participants With Stabilized Transthyretin (TTR Tetramer) at Month 6 and 12 [ Time Frame: Month 6, Month 12 ]	2008-08-01	Actual	2010-01-01	Actual	Patients With V122I Or Wild-Type TTR Amyloid Cardiomyopathy	Patient is > 40 years-old. Patient participated in FoldRx Study Fx-001 (TRACS) OR Patient has documented TTR amyloid cardiomyopathy and NYHA Classification of I or II. TTR amyloid cardiomyopathy is defined as: Variant TTR amyloid cardiomyopathy as defined as: V122I genotype and presence of amyloid in cardiac biopsy tissue (as determined by congo red stain, alcin blue stain, or immunohistochemical…	Chronic use of non-protocol approved non-steroidal anti-inflammatory drugs (NSAIDs), defined as greater than 3-4 times/month. The following NSAID are allowed: acetylsalicylic acid, etodolac, ibuprofen, indomethicin, ketoprofen, nabumetone, naproxen, nimesulide, piroxicam, and sulindac. Patient has a TTR mutation other than V122I. Patient has primary or secondary amyloidosis. Patient has received …	Both	Adults; Older Adults	40	year(s)			Experimental: Fx-1006A Drug: Fx-1006A Fx-1006A 20mg soft gelatin capsules once daily (at the same time each day) for 12 months	efficacy; open label; safety	Endpoint Classification: Safety/Efficacy Study, Intervention Model: Single Group Assignment, Masking: Open Label, Primary Purpose: Treatment Open-label, multicenter, international, single-treatment study	August 29, 2014 Clinical Study Report Synopsis The Effects of Fx-1006A on Transthyretin Stabilization and Clinical Outcome Measures in Patients With V122I or Wild-Type TTR Amyloid Cardiomyopathy Results: Safety Results: The population of subjects in this study was elderly (mean age 76 years) and all had evidence of significant pre-existing cardiac disease related to ATTR-CM. The type and incidenc…	Clinical Study Report Synopsis Study Number: Fx1B-201 (B3461025) Study Phase: - Phase 2 Official Study Title: The Effects of Fx-1006A on Transthyretin Stabilization and Clinical Outcome Measures in Patients With V122I or Wild-Type TTR Amyloid Cardiomyopathy Studied period: 27 August 2008 to 29 January 2010 Study Centre(s): A total of 6 centers in the United States took part in the study and enrol…	https://cdn.pfizer.com/pfizercom/clinical%20trials/csr%20synopsis/Fx1B-201%20%28B3461025%29%20Final%20Public%20Disclosure%20Synopsis.pdf?VersionId=toNZVEDn4AyzrZYXRD7t0vsJ5GzOqeV2; https://clinicaltrials.gov/study/NCT00694161; https://clinicaltrials.gov/study/results/NCT00694161; https://www.clinicaltrials.gov/ct2/show/NCT00694161?term=NCT00694161&draw=2&rank=1;ClinicalTrials.gov record	2023-12-28 17:29:29	2019-01-25 15:27:04	https://clinicalintelligence.citeline.com/trials/details/239551?qId=89cd75f8-3364-46e3-ba15-e6be139619bd
231544	ATTR-ACT B3461028 EudraCT Number: 2012-002465-35 JapicCTI-163185 jRCT2080223130 NCI-2014-01847 NCT01994889 NL49864.028.14 TrialTroveID-231544	A Multicenter, International, Phase 3, Double-Blind, Placebo-Controlled, Randomized Study to Evaluate The Efficacy, Safety, And Tolerability Of Daily Oral Dosing Of Tafamidis Meglumine (PF-06291826) 20 Mg or 80 Mg In Comparison to Placebo In Subjects Diagnosed With Transthyretin Cardiomyopathy (TTR-CM) (ATTR-ACT).	III	Completed	Cardiovascular	Cardiovascular: Cardiomyopathy; Cardiovascular: Congestive Heart Failure	NYHA Class I; NYHA Class II; NYHA Class III; Other	Amyloidosis; Cardiomyopathies; Heart Failure; Restrictive Cardiomyopathy	Trialtrove	Pfizer	Sponsor	Industry, Top 20 Pharma	United States	New York	10017	tafamidis	Transthyretin stabiliser	transthyretin	Cardiovascular; Neurological	Small molecule > Synthetic small molecule	ARNT; DPYD; GLS; IFI6; ITGBL1; NNT; PTH1R; TTR	Diagnostic; Predictive; Predisposing; Prognostic	To investigate the efficacy, safety and tolerability of an oral daily dose of 20 mg or 80 mg tafamidis meglumine capsules compared to placebo in subjects with either transthyretin genetic variants or wild-type transthyretin resulting in amyloid cardiomyopathy. Hypothesis Analysis of the changes in KCCQ-OS domains in patients with ATTR-CM over 30 months, together with the impact of tafamidis on th…	Primary Outcome Measures : Hierarchical Combination of All-Cause Mortality and Frequency of Cardiovascular-Related Hospitalizations [ Time Frame: Baseline up to Month 30 ] All-cause mortality and frequency of cardiovascular hospitalization were analyzed using Finkelstein-Schoenfeld method. The method combines all-cause mortality and frequency of CV-related hospitalizations in a hierarchical fashi…	Secondary Outcome Measures : All-Cause Mortality [ Time Frame: Baseline up to Month 30 ] Number of deaths due to any cause was analyzed. Participants who discontinued for transplantation (heart transplantation and combined heart and liver transplantation) or for implantation of a cardiac mechanical assist device were handled in the same manner as death. Frequency of Cardiovascular-Related Hospita…	2013-12-09	Actual	2018-02-07	Actual	Subjects with either transthyretin genetic variants or wild-type transthyretin resulting in amyloid cardiomyopathy. Subjects with TTR-CM and patients with variant transthyretin familial amyloid cardiomyopathy (TTR-FAC).	-Medical history of Heart Failure (HF) with at least 1 prior hospitalization for HF or clinical evidence of HF (without hospitalization) manifested by signs or symptoms of volume overload or elevated intracardiac pressures (e.g., elevated jugular venous pressure, shortness of breath or signs of pulmonary congestion on x-ray or auscultation, peripheral edema) that required/requires treatment with …	-A New York Heart Association (NYHA) classification of IV. -Presence of primary (light chain) amyloidosis. -Prior liver or heart transplantation or implanted cardiac mechanical assist device. -Subjects with echocardiogram assessment at Screening that is not deemed interpretable by the central echocardiogram reader for the measurement of wall thickness, -Subjects using non-steroidal anti-inflammat…	Both	Adults; Older Adults	18	year(s)	90	year(s)	Patients will be randomized to receive Placebo, Tafamidis 20 mg, Tafamidis 80 mg (2:1:2 ratio) Experimental: Tafamidis - 20 mg Active Treatment-Low dose Tafamidis 20 mg in soft gel capsules administered once a day for 30 months Experimental: Tafamidis - 80 mg Active Treatment-High Dose Tafamidis 80 mg in soft gel capsules administered once a day for 30 months Placebo Comparator: Placebo Placebo c…	double blind/blinded; efficacy; multiple arm; pharmacodynamics; pharmacokinetics; placebo control; randomized; safety	Study Type: Interventional Study Design: Allocation: Randomized Intervention Model: Parallel Assignment Masking: Quadruple (Participant, Care Provider, Investigator, Outcomes Assessor) Primary Purpose: Treatment This was a double blind, efficacy, global, international, multicenter, multiple arm, pharmacokinetic, pharmacodynamic, pharmacogenomic, placebo-controlled, randomized, safety, three-arm, …	June 26, 2024 [Pooled analysis] Eur J Heart Fail. 2024 Jun 26. doi: 10.1002/ejhf.3330. Online ahead of print. Brian Drachman , Thibaud Damy , Mazen Hanna , Ronnie Wang , Franca S Angeli , Pablo Garcia-Pavia Long-term tafamidis efficacy in patients with transthyretin amyloid cardiomyopathy by baseline left ventricular ejection fraction Results ATTR-ACT enrolled 441 patients with ATTR-CM in 13 coun…	Tafamidis approved by NICE ...The National Institute for Health and Care Excellence (NICE) thee organisation that advises which medicines should be made available via the NHS in England has given their approval to a new drug – tafamidis (Vyndaqel) – to treat transthyretin amyloidosis cardiomyopathy (ATTR-CM). This is the first ever treatment for this type of cardiomyopathy. It has been approved f…	http://circheartfailure.ahajournals.org/content/10/6/e003815.long; http://icahn.mssm.edu/research/clinical-trials/health-topics/heart/14-0304; http://spo.escardio.org/default.aspx?eevtid=1308&showResults=False; http://www.amyloidosis.org/attr-act-study-update/; http://www.amyloidosissupport.org/pfizer_ttrcm_phase3.pdf; http://www.barnabashealth.org/Specialty-Services/Heart-Health/For-Physicians/R…	2024-07-09 11:33:18	2018-02-20 17:06:17	https://clinicalintelligence.citeline.com/trials/details/231544?qId=89cd75f8-3364-46e3-ba15-e6be139619bd
195857	AGENT-HF FR-0057 NCT01966887 P081252 TrialTroveID-195857	Phase 2 Study of SERCA2a Gene Transfer in Patients With Severe Heart Failure AAV1-CMV-Serca2a GENe Therapy Trial in Heart Failure (AGENT-HF)	II	Terminated	Cardiovascular	Cardiovascular: Cardiomyopathy; Cardiovascular: Congestive Heart Failure	Ischemic; Non-ischemic; NYHA Class III; NYHA Class IV	Cardiomyopathies; Heart Failure; Restrictive Cardiomyopathy	Trialtrove	Assistance Publique - Hopitaux de Paris (Other government agency) Eiger BioPharmaceuticals {Celladon}	Sponsor Collaborator Collaborator	Academic Government Industry, all other pharma	United States	Palo Alto	94306	SRD-001	ATPase stimulant	ATPase sarcoplasmic/endoplasmic reticulum Ca2+ transporting 2	Cardiostimulant; Musculoskeletal	Biological > Gene therapy; Biological > Nucleic acid > Nucleic acid, vector type > Viral vector	DNAH8; REN	Diagnostic; Predictive; Predisposing; Prognostic	To determine the effect of intracoronary SERCA2a Gene transfer on cardiac volumes and function using multimodality cardiac imaging. To determine the effect of an adeno-associated viral vector expressing the sarcoplasmic reticulum calcium ATPase (SERCA2a), driven by the CMV promoter (AAV1-CMV-SERCA2a), on the ventricular remodeling of patients with severe heart failure using multimodality cardiac …	Primary objective: To determine whether treatment with MYDICAR leads to reverse remodeling of the heart. Primary Outcome Measures: -left ventricular end-systolic volume measured by CT-Scan [ Time Frame: at 6 months ] left ventricular end-systolic volume measured by CT-Scan / changes from baseline to 6 months. Primary endpoint at six months will be change, compared to baseline, in LV end systolic …	Secondary Outcome Measures: -CT-scan other measurments: left ventricular end-diastolic volume [ Time Frame: at 6 and 12 months ] CT-scan other measurments: left ventricular end-diastolic volume / changes from baseline to 6 and 12 months. -Cardiac volumes and function [ Time Frame: at 6 and 12 months ] Cardiac volumes and function / changes from baseline to 6 months & 12 months. -Cardiac hemodynam…	2013-12-11	Actual	2015-06-26	Actual	Symptomatic heart failure patients with NYHA IIIb/IV, with left-ventricular ejection fraction of 35% or less receiving an optimal standard medical therapy.	Ages Eligible for Study: 18 Years to 80 Years Inclusion Criteria: -Patients with NYHA class III / IV severe heart failure > or = 3 months. -Ischemic or non-ischemic origin. -Left ventricular ejection fraction < or =35%. -Patients must be receiving optimal (maximum tolerated doses) medical treatment (diuretics, renin-angiotensin-aldosterone system blockers, beta blockers, ±Ivabradine) for at least…	Exclusion Criteria: -<18 or >80 years old. -AAV1 seropositivity (titer <1:2) in the last 3 months. -Atrial fibrillation. -Coronary revascularization or heart surgery < 3 months. -Ischemic heart disease without at least one coronary artery with a TIMI-3 flow. -Restrictive cardiomyopathy, hypertrophic obstructive cardiomyopathy, pericardial disease, cardiac amyloidosis. -Heart transplant, an alread…	Both	Adults; Older Adults	18	year(s)	80	year(s)	Seronegative patients will be randomized to receive either 1x10e13 AAV1-CMV-Serca2a or a placebo as a single intracoronary infusion: Arm 1: Experimental Genetic / AAV1 Serca2a (MYDICAR) Assigned Intervention: Genetic: MYDICAR-single intracoronary infusion Arm 2: Placebo Comparator Assigned Intervention: Genetic: Placebo; single intracoronary infusion	double blind/blinded; efficacy; multiple arm; placebo control; randomized	Study Type: Interventional Study Design: Allocation: Randomized Endpoint Classification: Efficacy Study Intervention Model: Parallel Assignment Masking: Double Blind (Subject, Investigator) Primary Purpose: Treatment Phase 2, monocenter, placebo-controlled, Comparator	April 10, 2017 Eur J Heart Fail. 2017 Apr 10. doi: 10.1002/ejhf.826. [Epub ahead of print] Manuscript Received: January 9, 2017, Manuscript Accepted: March 3, 2017, Manuscript Revised: February 17, 2017, Version of record online: April 10, 2017. Presented at Heart Failure Congress 2016, May 21 - 24, 2016, Florence, Italy Abstract # P2242 Jean-Sebastien Hulot, Joe-Elie Salem, Alban Redheuil, Jean-…	Last updated: May 9, 2016 Study Start Date: December 2013 Study Completion Date: February 2016 Primary Completion Date: September 2015 (Final data collection date for primary outcome measure) https://clinicaltrials.gov/show/NCT01966887; November 15, 2015 CELLADON CORPORATION FORM 10-Q For the quarterly period ended September 30, 2015 Following the announcement on June 26, 2015, that the Company h…	http://files.shareholder.com/downloads/AMDA-27TNHK/0x0x750946/4CDE888A-F680-4595-A9F2-978C1D104109/Celladon_Annual_Report_Bookmarked.pdf; http://gmoinfo.jrc.ec.europa.eu/bsnifs-gmo/B-FR-13-GT01.pdf; http://ir.celladon.com/releasedetail.cfm?ReleaseID=919606; http://ir.celladon.com/releasedetail.cfm?ReleaseID=927195; http://ir.celladon.com/releasedetail.cfm?ReleaseID=927195; http://ir.celladon.com/…	2017-07-28 12:25:48	2016-01-13 12:16:23	https://clinicalintelligence.citeline.com/trials/details/195857?qId=89cd75f8-3364-46e3-ba15-e6be139619bd
472249	NCT05885412 PKP2-ACM RP-A601-0323 TrialTroveID-472249	A Phase 1 Dose Escalation Trial Evaluating an Intravenously Administered Recombinant Adeno-Associated Virus Serotype rh.74 (AAVrh.74) Vector Containing the Human Plakophilin-2a (PKP2a) Coding Sequence (RP-A601; AAVrh.74-PKP2a) in Subjects With Arrhythmogenic Cardiomyopathy Arising From Pathogenic PKP2 Variants (PKP2-ACM)	I	Open	Cardiovascular	Cardiovascular: Arrhythmia; Cardiovascular: Cardiomyopathy	(N/A); Other	Cardiac Arrhythmias; Cardiomyopathies; Restrictive Cardiomyopathy	Trialtrove	Rocket Pharmaceuticals	Sponsor	Industry, all other pharma	United States	Cranbury	08512	RPA-601	Plakophilin 2 agonist	plakophilin 2	Cardiovascular	Biological > Gene therapy; Biological > Nucleic acid; Biological > Nucleic acid > Nucleic acid, vector type > Viral vector > Adeno-associated virus	PKP2	Diagnostic; Prognostic	This Phase 1 dose escalation trial will assess the safety and preliminary efficacy of a single dose intravenous infusion of RP-A601 in high-risk adult patients with PKP2-ACM. The study will assess the impact of RP-A601 on PKP2 myocardial protein expression, cardiac biomarkers, clinical predictors of life-threatening ventricular arrhythmias, and sudden cardiac death.	Incidence of treatment emergent adverse events (TEAEs) [Time Frame: 12 months post-infusion] Evaluation of safety associated with RP-A601 Incidence of Serious Adverse Events (SAEs) [Time Frame: 12 months post-infusion] Evaluation of safety associated with RP-A601 Identification of Dose Limiting Toxicities (DLTs) [Time Frame: 12 months post-infusion] Evaluation of safety associated with RP-A601	Change in PKP2 myocardial tissue expression [Time Frame: 12 months post-infusion] Preliminary Efficacy: Extent of RP-A601 transduction through assessment of protein expression Change in the frequency of clinical markers of life threatening arrhythmias [Time Frame: 12 months post-infusion] Preliminary Efficacy: Clinical impact of RP-A601	2023-08-29	Actual	2025-09-30	Anticipated	High-risk adult patients with PKP2-ACM.	Key 1. Male or female ≥18 years at the time of signing the informed consent 2. Capable and willing to provide signed informed consent 3. Clinical diagnosis of ACM as defined by the 2010 revised Task Force Criteria (TFC) 4. Documentation of a pathogenic or likely pathogenic truncating variant in PKP2 5. Anti-AAVrh.74 capsid neutralizing antibody assay ≤1:40 6. History of Implantable Cardioverter-D…	1. Cardiomyopathy related to a genetic etiology other than PKP2 truncating variant 2. Previous participation in a study of gene transfer or gene editing 3. Severe Right ventricular (RV) dysfunction 4. Left ventricular ejection fraction by echocardiogram ≤50% 5. New York Heart Association (NYHA) Class IV heart failure.	Both	Adults; Older Adults	18	year(s)			Number of Arms: 1 Experimental: RP-A601 Single ascending dose of RP-A601 in 2 consecutive cohorts Genetic: RP-A601 RP-A601 is a recombinant viral vector composed of an AAV serotype rh.74 (AAVrh.74) capsid encapsulating the transgene, human plakophilin 2 (PKP2), transcript variant 2a (PKP2a) The starting dose will be 8 x 1013 GC/kg.	efficacy; open label; safety; single arm; single ascending dose	Allocation : N/A Intervention Model : Sequential Assignment Masking : None (Open Label) Primary Purpose : Treatment This is a phase I multi-center, dose escalation, efficacy, safety, single ascending dose study		Rocket Pharma Page 5: Strong Science, Carefully-selected Assets and Smart Execution 6+ programs with 2 programs fast approaching regulatory filing and launch Therapeutic area: Cardiovascular AAV RP-A601 PKP2-ACM Phase 1 Page 38: Clinical Development Plan Phase 1 Dose Escalation Study Completed or Ongoing Activities  Phase 1 Study Initiated  Orphan Disease Designation  GMP drug product manufact…	https://clinicaltrials.gov/study/NCT05885412; https://clinicaltrials.ucsd.edu/trial/NCT05885412; https://ir.rocketpharma.com//news-releases/news-release-details/rocket-pharmaceuticals-announces-fda-clearance-ind-clinical; https://ir.rocketpharma.com//news-releases/news-release-details/rocket-pharmaceuticals-receives-fda-fast-track-and-orphan-drug; https://ir.rocketpharma.com//news-releases/news-r…	2024-08-08 05:41:27	2024-07-16 17:17:25	https://clinicalintelligence.citeline.com/trials/details/472249?qId=89cd75f8-3364-46e3-ba15-e6be139619bd
393902	CUPID-3 NCT04703842 SRD-001-1001 TrialTroveID-393902	A Phase 1/2 Trial of the Safety and Efficacy of SRD-001 (AAV1/SERCA2a) in Subjects With Heart Failure With Reduced Ejection Fraction (CUPID-3)	I/II	Open	Cardiovascular	Cardiovascular: Cardiomyopathy; Cardiovascular: Congestive Heart Failure	Ischemic; Non-ischemic; NYHA Class III; NYHA Class IV	Cardiomyopathies; Heart Failure; Heart Failure, Systolic; Restrictive Cardiomyopathy	Trialtrove	Medera Biopharmaceutical/Sardocor Corp.	Sponsor	Industry, all other pharma	Hong Kong, S.A.R., China	Shatin New Territories		SRD-001	ATPase stimulant	ATPase sarcoplasmic/endoplasmic reticulum Ca2+ transporting 2	Cardiostimulant; Musculoskeletal	Biological > Gene therapy; Biological > Nucleic acid > Nucleic acid, vector type > Viral vector	DNAH8	Diagnostic; Predictive; Prognostic	To study SRD-001, an adeno-associated virus serotype 1 (AAV1) vector expressing the transgene for sarco(endo)plasmic reticulum Ca2+ ATPase 2a isoform (SERCA2a), in anti-AAV1 neutralizing antibody (NAb) negative subjects with ischemic or non-ischemic cardiomyopathy and New York Heart Association (NYHA) class III/IV symptoms of heart failure with reduced ejection fraction (HFrEF) To study the hypot…	Primary Outcome Measures: Change from baseline in symptomatic parameters [ Time Frame: Baseline to Month 6 and Month 12 ] New York Heart Association classification (I, II, III or IV) Change from baseline in symptomatic parameters [ Time Frame: Baseline to Month 6 and Month 12 ] Quality of life as assessed by Kansas City Cardiomyopathy Questionnaire: 0-24, very poor to poor; 25-49, poor to fair; 5…	Secondary Outcome Measures: Proportion of subjects who complete the trial [ Time Frame: 12 months ] Those who complete the trial vs withdraw consent, are lost to follow-up, or withdrawn due to an AE or other reason Concomitant medication use [ Time Frame: 6 and 12 months ] Changes in heart failure related medications Incidence of abnormal laboratory test results [ Time Frame: Baseline to Month 6 …	2021-09-23	Actual	2025-12-31	Anticipated	Patients with Chronic ischemic or non-ischemic Cardiomyopathy and Heart Failure With Reduced Ejection Fraction	Chronic ischemic or non-ischemic cardiomyopathy NYHA class III/IV LVEF ≤35% Guideline-directed medical therapy for heart failure; ICD	Restrictive cardiomyopathy, hypertrophic cardiomyopathy, acute myocarditis, pericardial disease, amyloidosis, infiltrative cardiomyopathy, uncorrected thyroid disease or discrete left ventricular (LV) aneurysm Prior heart transplantation, left ventricular reduction surgery (LVRS), cardiomyoplasty, passive restraint device (e.g., CorCap Cardiac Support Device), mechanical circulatory support devic…	Both	Adults; Older Adults	18	year(s)	80	year(s)	Experimental: SRD-001 3E13 or 4.5E13 vg; one-time intracoronary infusion Biological: SRD-001 AAV1/SERCA2a Placebo Comparator: Placebo One-time intracoronary infusion Drug: Placebo SRD-001 matching placebo	double blind/blinded; efficacy; multiple arm; open label; placebo control; randomized; safety	Study Type: Interventional (Clinical Trial) Allocation: Randomized Intervention Model: Parallel Assignment Masking: Quadruple (Participant, Care Provider, Investigator, Outcomes Assessor) Primary Purpose: Treatment This is a prospective, open-label, placebo controlled, double blind, safety and efficacy study.		Last Update Posted: March 26, 2024 Study Start (Actual) 2021-09-23 Primary Completion (Estimated) 2025-12-31 Study Completion (Estimated) 2028-12 https://clinicaltrials.gov/study/NCT04703842; Sardocor Pipeline Delivery: Intra-coronary Therapeutic Area: Cardiac Disease: HFrEF- Phase 1/2a HFpEF- Phase 1/2a http://www.sardocorcorp.com/pipeline/; Last Update Posted : September 22, 2021 Estimated Stud…	http://www.sardocorcorp.com/pipeline/; http://www.sardocorcorp.com/srd-001/; https://clinicaltrials.gov/study/NCT04703842; https://clinicaltrials.ucsf.edu/trial/NCT04703842	2024-07-04 20:06:13	2024-07-04 20:06:13	https://clinicalintelligence.citeline.com/trials/details/393902?qId=89cd75f8-3364-46e3-ba15-e6be139619bd
457157	EUCT number: 2023-507385-11-00 EudraCT Number: 2022-003405-30 ITL-2001-CL-999 NCT05697861 TrialTroveID-457157	Long-Term Follow-Up of Subjects Treated With NTLA-2001	IV	Open	Cardiovascular	Cardiovascular: Cardiomyopathy	Other	Cardiomyopathies; Restrictive Cardiomyopathy	Trialtrove	Intellia Therapeutics	Sponsor	Industry, all other pharma	United States	Cambridge	02139	NTLA-2001	Gene expression inhibitor; Transthyretin inhibitor; Genome editing	transthyretin	Hepatoprotective; Cardiovascular; Neurological	Biological > Gene therapy; Biological > Nucleic acid > Nucleic acid, vector type > Non-viral vector > Chemicals/lipids			To study Long-Term Follow-Up of Subjects Treated With NTLA-2001	Incidence of Treatment-related SAEs and Protocol-specified AESIs [ Time Frame: up to 15 years ] Long-term safety assessment of any treatment-related SAEs and protocol-specified AESIs	PD biomarkers for ATTR including serum TTR and serum prealbumin [ Time Frame: up to 15 years ] Long-term assessment of serum TTR and serum prealbumin	2023-07-10	Actual	2038-03-31	Anticipated	Subjects who received NTLA-2001 in a previous clinical trial.	A subject has completed or discontinued from an Intellia-sponsored clinical study in which a complete or partial dose of NTLA-2001 was received. A subject has provided informed consent for the LTFU study.		Both	Adults; Older Adults	18	year(s)			Subjects who receive NTLA-2001.	observational; safety	Study Type: Observational Observational Model: Case-Only Time Perspective: Prospective A safety study		EU Clinical Trials EUCT number: 2023-507385-11-00 Sponsor: Intellia Therapeutics Inc. Member state: SE: Ongoing, recruiting Full title: Long-Term Follow-Up of Subjects Treated With NTLA-2001 Estimated recruitment start date in EU: 2023-07-10 Estimated end of trial date in EU: 2038-08-23 Estimated global end date of the trial: 23/08/2038 https://euclinicaltrials.eu/search-for-clinical-trials/?lang…	https://clinicaltrials.gov/study/NCT05697861; https://euclinicaltrials.eu/app/#/view/2023-507385-11-00?lang=en; https://euclinicaltrials.eu/search-for-clinical-trials/?lang=en&EUCT=2023-507385-11-00	2024-07-26 08:13:52	2023-08-06 01:54:38	https://clinicalintelligence.citeline.com/trials/details/457157?qId=89cd75f8-3364-46e3-ba15-e6be139619bd
498456	TrialTroveID-498456	A phase 1 study of ALXN2220 intended for the treatment of Cardiomyopathy	I	Planned	Cardiovascular	Cardiovascular: Cardiomyopathy	Healthy subjects	Cardiomyopathies; Restrictive Cardiomyopathy	Trialtrove	AstraZeneca	Sponsor	Industry, Top 20 Pharma	United Kingdom	Cambridge	4 0WG	NI-006	Transthyretin inhibitor	transthyretin	Cardiovascular; Neurological	Biological > Protein > Antibody > Human monoclonal antibody			To study ALXN2220 intended for the treatment of Cardiomyopathy			2021							N/A						Subjects will receive ALXN2220				Center for Drug Evaluation, NMPA Information Disclosure >> Browse the list of accepted varieties Acceptance number: CXSL2300880 Drug Name: ALXN2220 injection Company Name: AstraZeneca Global Research and Development (China) Co., Ltd.; Undertake Date: 2023-12-22 Search with Acceptance Number at: https://www.cde.org.cn/main/xxgk/listpage/9f9c74c73e0f8f56a8bfbc646055026d	https://www.cde.org.cn/main/xxgk/listpage/9f9c74c73e0f8f56a8bfbc646055026d	2024-05-16 11:24:11	2024-05-16 11:23:02	https://clinicalintelligence.citeline.com/trials/details/498456?qId=89cd75f8-3364-46e3-ba15-e6be139619bd
497818	ALXN2220-ATTR-CM-301 ALXN2220-ATTRCM-301 CTR20241546 D6810C00001 DepleTTR-CM EUCT number: 2023-506669-70-00 EudraCT Number: 2023-506669-70 jRCT2031230517 NCT06183931 TrialTroveID-497818	A Phase 3, Randomized, Double-blind, Placebo-controlled, Multicenter Study to Evaluate the Efficacy and Safety of Amyloid Depleter ALXN2220 in Adult Participants With Transthyretin Amyloid Cardiomyopathy (ATTR-CM)	III	Open	Cardiovascular	Cardiovascular: Cardiomyopathy; Cardiovascular: Congestive Heart Failure	NYHA Class II; NYHA Class III; NYHA Class IV; Other	Amyloidosis; Cardiomyopathies; Heart Failure; Restrictive Cardiomyopathy	Trialtrove	AstraZeneca/Alexion Pharmaceuticals	Sponsor	Industry, Top 20 Pharma	United Kingdom	Cambridge	4 0WG	NI-006	Transthyretin inhibitor	transthyretin	Cardiovascular; Neurological	Biological > Protein > Antibody > Human monoclonal antibody	NPPA; TTR	Diagnostic; Predisposing; Prognostic	The primary objective of this study is to assess the safety and efficacy of ALXN2220 in the treatment of adult participants with ATTR-CM by evaluating the difference between the ALXN2220 and placebo groups as assessed by the composite endpoint of all-cause mortality (ACM) and total cardiovascular (CV) clinical events. To demonstrate that depletion of cardiac amyloid can lead to improved cardiovas…	Composite of Events of All-cause Mortality (ACM) and Total Cardiovascular (CV) Clinical Events [ Time Frame: Baseline up to the end study (up to Month 48) ] The primary endpoint is a composite endpoint to assess both survival and cardiovascular health over the treatment period of up to 48 months. The primary purpose of this study is to measure if ALXN2220 improves mortality and cardiovascular mor…	Composite of Events of ACM and Total Heart Failure (HF) [ Time Frame: Baseline up to the end of study (up to Month 48) ] Change From Baseline in Kansas City Cardiomyopathy Questionnaire-Overall Score (KCCQ-OS) at Month 24 [ Time Frame: Baseline, Month 24 ] Time to CV-related Mortality [ Time Frame: Baseline up to the end of study (up to Month 48) ] Change from Baseline in Six-minute Walk Test (6M…	2024-01-11	Actual	2028-07-31	Anticipated	Adult Participants With Transthyretin Amyloid Cardiomyopathy	- Centrally confirmed diagnosis of ATTR-CM with either wild-type or variant TTR genotype - End-diastolic interventricular septal wall thickness ≥ 11 mm for women or ≥ 12 mm for men on echocardiography measured at Screening - NT-proBNP > 2000 pg/mL at Screening - Treatment with a loop diuretic for at least 30 days prior to Screening - History of heart failure NYHA Class II-IV at Screening - Life e…	- Known leptomeningeal amyloidosis - Known light chain (AL) or secondary amyloidosis (AA), or any other form of systemic amyloidosis - Acute coronary syndrome, unstable angina, stroke, transient ischemic attack, coronary revascularization, cardiac device implantation, cardiac valve repair, or major surgery within 3 months of Screening - Uncontrolled clinically significant cardiac arrhythmia, per …	Both	Adults; Older Adults	18	year(s)	90	year(s)	Number of Arms: 2 Experimental: ALXN2220 Participants will receive weight-based dose of ALXN2220 via intravenous (IV) infusion every 4 weeks (q4w) for at least 24 months up to a maximum of 48 months. Drug: ALXN2220 Participants will receive ALXN2220 via IV infusion. Placebo Comparator: Placebo Participants will receive placebo via IV infusion q4w for at least 24 months up to a maximum of 48 month…	double blind/blinded; efficacy; multiple arm; placebo control; randomized; safety	Allocation : Randomized Intervention Model : Parallel Assignment Masking : Quadruple (Participant, Care Provider, Investigator, Outcomes Assessor) Primary Purpose : Treatment This is an International, Placebo-controlled, Multicenter, Efficacy and Safety study		EU Clinical Trials EUCT number: 2023-506669-70-00 Sponsor: Alexion Pharmaceuticals Inc. Member state: GR: Ongoing, recruiting, BE: Ongoing, recruiting, DE: Ongoing, recruiting, IE: Authorised, not started, ES: Ongoing, recruiting, NL: Ongoing, not yet recruiting, IT: Ongoing, recruiting, FR: Ongoing, recruiting, CZ: Authorised, not started, DK: Authorised, not started, SE: Authorised, not started…	http://www.chinadrugtrials.org.cn/; https://alexion.com/our-research/pipeline; https://bioinfo.osa.sunysb.edu/octs/listActiveTrialByMedAreaNew.jsp?ma=beVqGmt6TOy0PrYaCXfg2jkEnrD6TOy0; https://clinicalresearch.pennmedicine.org/us/en/listing/7854/alxn2220-attr-cm-301/?&radius=11000; https://clinicaltrials.gov/study/NCT06183931; https://clinicaltrials.ucsf.edu/trial/NCT06183931; https://euclinicaltr…	2024-08-21 08:51:58	2024-08-20 12:47:02	https://clinicalintelligence.citeline.com/trials/details/497818?qId=89cd75f8-3364-46e3-ba15-e6be139619bd
387743	EUCT number: 2024-511170-69-00 EudraCT Number: 2020-002034-32 ITL-2001-CL-001 NCT04601051 TrialTroveID-387743	Phase I Two-Part (Open-label, Single Ascending Dose (Part 1) and Open-label, Single Dose Expansion (Part 2)) Study to Evaluate Safety, Tolerability, Pharmacokinetics, and Pharmacodynamics of NTLA-2001 in Patients with Hereditary Transthyretin Amyloidosis with Polyneuropathy (ATTRv-PN) and Patients with Transthyretin Amyloidosis-Related Cardiomyopathy (ATTR-CM)	I	Closed	Cardiovascular	Cardiovascular: Cardiomyopathy; Cardiovascular: Congestive Heart Failure	NYHA Class I; NYHA Class II; NYHA Class III; Other	Amyloid Neuropathies; Amyloid Neuropathies, Familial; Amyloidosis; Cardiomyopathies; Heart Failure; Polyneuropathies; Restrictive Cardiomyopathy	Trialtrove	Regeneron Intellia Therapeutics	Collaborator Sponsor	Industry, all other pharma Industry, all other pharma	United States United States	Tarrytown Cambridge	10591 02139	NTLA-2001	Gene expression inhibitor; Transthyretin inhibitor; Genome editing	transthyretin	Hepatoprotective; Cardiovascular; Neurological	Biological > Gene therapy; Biological > Nucleic acid > Nucleic acid, vector type > Non-viral vector > Chemicals/lipids	AOC1; FAP; GLDC; NPPA; NUSAP1; SELENOP; SLC5A5; TTR	Diagnostic; Predictive; Predisposing; Prognostic	To evaluate the safety, tolerability, pharmacokinetics (PK), and pharmacodynamics (PD) of NTLA-2001 in participants with hereditary transthyretin amyloidosis with polyneuropathy (ATTRv-PN) and participants with hereditary transthyretin amyloidosis with cardiomyopathy (ATTRv-CM) or wild type cardiomyopathy (ATTRwt-CM). For ATTR-PN participants, Part 1 consists of an open-label, single ascending do…	Primary Outcome Measures : Number of Participants with Treatment-Emergent Adverse Events [ Time Frame: up to Day 730 ] Number of Participants with Clinically Significant Clinical Laboratory Test Findings [ Time Frame: up to Day 730 ] Number of Participants with Clinically Significant Safety Measurements [ Time Frame: up to Day 730 ] Percent Change from Baseline in Serum TTR (enzyme-linked immunos…	Secondary Outcome Measures: Polyneuropathy only: Change from Baseline in Familial Amyloid Polyneuropathy (FAP) Stage. [ Time Frame: up to Day 730 ] Polyneuropathy only: Change from Baseline in Polyneuropathy Disability (PND) Score [ Time Frame: up to Day 730 ] Polyneuropathy only: Change from Baseline in Modified Body Mass Index (mBMI) [ Time Frame: up to Day 730 ] Polyneuropathy only: Change fro…	2020-11-05	Actual	2025-08-31	Anticipated	Patients With Hereditary Transthyretin Amyloidosis With Polyneuropathy (ATTRv-PN) and Patients With Transthyretin Amyloidosis-Related Cardiomyopathy (ATTR-CM). Adults with confirmed ATTRv amyloidosis and peripheral neuropathy.	-Polyneuropathy Inclusion Criteria: Male and/or female participants 18 to 80 years of age inclusive, at the time of signing the informed consent Diagnosis of polyneuropathy (PN) due to transthyretin (TTR) amyloidosis (ATTR) Must have a body weight of at least 45 kilograms (kg) at Screening visit Lack of access to approved treatments for ATTR and/or progression of hereditary transthyretin amyloido…	Polyneuropathy Exclusion Criteria: Amyloidosis attributable to non-TTR protein, e.g., amyloid light-chain (AL) amyloidosis Known leptomeningeal transthyretin amyloidosis Use of any of the following TTR-directed therapy for ATTR within certain timeframe: Patisiran Inotersen Vutrisiran Tafamidis Diflunisal Doxycycline and/or tauroursodeoxycholic acid Any other investigational agent for the treatmen…	Both	Adults; Older Adults	18	year(s)	90	year(s)	Experimental: Polyneuropathy Part 1: NTLA-2001 Participants, assigned to one of 4 dose-escalation cohorts, will receive a single dose of NTLA-2001. Biological: NTLA-2001 A clustered regularly interspaced short palindromic repeats (CRISPR)/Cas9 gene editing system delivered by lipid nanoparticles (LNPs) for intravenous (IV) administration Experimental: Polyneuropathy Part 2: NTLA-2001 Participants…	dose response; efficacy; open label; pharmacodynamics; pharmacokinetics; safety; single ascending dose	Study Type: Interventional (Clinical Trial) Allocation: Non-Randomized Intervention Model: Sequential Assignment Masking: None (Open Label) Primary Purpose: Treatment This is a Phase I, global, multi-center, two-part (open-label, single ascending dose (Part 1) and open-label, single dose expansion (Part 2)) safety, efficacy, tolerability, pharmacokinetic, and pharmacodynamic, first-in-human, 3 + …	June 25, 2024 [Press release] [Interim results] Intellia Announces Positive Clinical Proof-of-Concept Data for Redosing a CRISPR-Based Therapy with its Proprietary LNP-Based Delivery Platform - First-ever clinical data demonstrating redosing with an investigational in vivo CRISPR-based therapy Follow-on dosing with a 55 mg dose of NTLA-2001 led to a 90% median reduction in serum TTR at day 28 in …	EU Clinical Trials EUCT number: 2024-511170-69-00 Sponsor: Intellia Therapeutics Inc. Member state: FR: Authorised, not started, SE: Authorised, not started Full title: Phase 1 Two-Part (Open-label, Single Ascending Dose (Part 1) and Open-label, Single Dose Expansion (Part 2)) Study to Evaluate Safety, Tolerability, Pharmacokinetics, and Pharmacodynamics of NTLA-2001 in Patients With Hereditary T…	https://clinicaltrials.gov/study/NCT04601051; https://euclinicaltrials.eu/search-for-clinical-trials/?lang=en&EUCT=2024-511170-69-00; https://investor.regeneron.com/news-releases/news-release-details/intellia-and-regeneron-announce-initial-data-cardiomyopathy-arm; https://investor.regeneron.com/static-files/7ac23e41-cade-4d91-814a-fd1ac6836620; https://ir.intelliatx.com//news-releases/news-releas…	2024-08-21 09:55:12	2024-05-03 09:42:29	https://clinicalintelligence.citeline.com/trials/details/387743?qId=89cd75f8-3364-46e3-ba15-e6be139619bd
368776	EudraCT Number: 2019-001932-80 NCT04360434 NI006-101 NL70819.042.19 TrialTroveID-368776	A Phase 1, First-in-Human, Double-Blind, Placebo-Controlled, Multicenter, Single and Multiple Ascending Dose Study of NI006 in Patients With Amyloid Transthyretin Cardiomyopathy Followed by an Open-Label Extension	I	Completed	Cardiovascular	Cardiovascular: Cardiomyopathy; Cardiovascular: Congestive Heart Failure	NYHA Class I; NYHA Class II; NYHA Class III; Other	Amyloidosis; Cardiomyopathies; Heart Failure; Restrictive Cardiomyopathy	Trialtrove	Neurimmune	Sponsor	Industry, all other pharma	Switzerland	Zurich	-8952	NI-006	Transthyretin inhibitor	transthyretin	Cardiovascular; Neurological	Biological > Protein > Antibody > Human monoclonal antibody	ARNT; DPYD; TTR	Diagnostic; Predictive; Predisposing; Prognostic	To evaluate the safety, tolerability, pharmacokinetics and exploratory efficacy of NI006 in patients with wild-type and hereditary forms of ATTR cardiomyopathy. Primary objective: Determine the safety and tolerability of single and multiple doses of NI006 in subjects with ATTR-CM by evaluating adverse events (AE) and serious adverse events (SAE) and changes in laboratory parameters (hematology,cl…	Number and proportion of treatment emergent adverse events and serious adverse events and clinically significant changes in laboratory parameters, vital signs, electrocardiogram and echocardiogram [ Time Frame: 4 months ] Number and proportion of treatment emergent adverse events and serious adverse events and clinically significant changes in laboratory parameters (hematology, clinical chemistry…	NI006 pharmacokinetic profile and parameters - Cmax [ Time Frame: 4 months ] Maximum observed serum concentration (Cmax) of NI006 NI006 pharmacokinetic profile and parameters - Tmax [ Time Frame: 4 months ] Time to maximum observed serum concentration (Tmax) of NI006 NI006 pharmacokinetic profile and parameters - AUCinf [ Time Frame: 1 month ] Area under the serum concentration-time curve from ze…	2020-02-10	Actual	2023-08-31	Anticipated	Patients with wild-type and hereditary forms of ATTR cardiomyopathy.	Written informed consent obtained from the subject prior to any trial-related procedure indicating that he/she understands the purpose of, and procedures required for the trial and is willing to participate in it Male or female subjects aged ≥18 years (and < 85 years only for cohort 7) at the time of obtaining informed consent and with confirmed availability for the scheduled trial visits Confirm…	Amyloid light-chain amyloidosis or any other non ATTR amyloidosis Heart failure corresponding to NYHA class IV Uncontrolled hypertension with systolic pressure ≥180 mmHg or diastolic pressure ≥110 mmHg confirmed by 3 measurements in supine position recorded with 5 minutes break in between the measurements Hypotension with systolic pressure ≤ 90 mmHg or diastolic pressure ≤ 60 mmHg confirmed by 3 …	Both	Adults; Older Adults	18	year(s)	85	year(s)	Arm Experimental: NI006 Dose escalation in up to 6 dose cohorts. Subjects will be administered a single dose of NI006 in the SAD, multiple doses of NI006 in the MAD and OLE phases. Assigned Intervention Drug: NI006 NI006 will be administered intravenously Arm 2 Placebo Comparator: Placebo Subjects will be administered a single dose of placebo in the SAD phase and multiple doses of placebo in the …	efficacy; multiple ascending dose; pharmacokinetics; placebo control; safety; single ascending dose	This is a first-in-human, placebo-controlled, safety, tolerability, pharmacokinetics, exploratory efficacy, double-blind, multicenter, single and multiple ascending dose, open label extension, pharmacology and proof-of-concept study.	May 23, 2024 [Press release] AstraZeneca demonstrates commitment to patients living with amyloidosis at the 2024 International Symposium on Amyloidosis (ISA) ...WILMINGTON, Del., May 23, 2024 – AstraZeneca and Alexion, AstraZeneca Rare Disease, will showcase 14 studies, including real-world evidence (RWE), from their portfolio and pipeline of investigational amyloidosis therapies at the Internati…	Dutch Trial Register Title: A Phase 1, First-in-Human, Double-Blind, Placebo-Controlled, Multicenter, Single and Multiple Ascending Dose Study of NI006 in Patients with Amyloid Transthyretin Cardiomyopathy Followed by an Open-Label Extension Recruitment Status: Completed Start date: 08-10-2020 Enrollment: 10 Type: Actual Stop date: Register IDs: Other 2019-001932-80 EudraCT EUCTR2019-001932-80-NL…	http://www.neurimmune.com/newsarticle/27022020-neurimmune-announces-the-initiation-of-a-phase-1-study-of-ni006-for-the-treatment-of-attr-cardiomyopathy.html; http://www.neurimmune.com/pipeline/attr-cardiomyopathy.html; http://www.neurimmune.com/pipeline/pipeline.html; https://clinicaltrials.gov/study/NCT04360434; https://media.alexion.com//news-releases/news-release-details/astrazeneca-demonstrat…	2024-06-06 03:24:40	2023-09-21 06:44:42	https://clinicalintelligence.citeline.com/trials/details/368776?qId=89cd75f8-3364-46e3-ba15-e6be139619bd
490649	HEROIC-PKP2 LX2020-01 NCT06109181 TrialTroveID-490649	A Phase 1/2 Study of the Safety and Efficacy of LX2020 Gene Therapy in Patients With Arrhythmogenic Cardiomyopathy Due to a Plakophilin-2 Pathogenic Variant	I/II	Open	Cardiovascular	Cardiovascular: Arrhythmia; Cardiovascular: Cardiomyopathy	ICD recipients; Other	Cardiac Arrhythmias; Cardiomyopathies; Restrictive Cardiomyopathy	Trialtrove	Lexeo Therapeutics	Sponsor	Industry, all other pharma	United States	New York	10016	LX-2020	Unidentified pharmacological activity	plakophilin 2	Cardiovascular	Biological > Gene therapy; Biological > Nucleic acid > Nucleic acid, vector type > Viral vector > Adeno-associated virus	PKP2	Diagnostic; Prognostic	To assess the safety and tolerability of LX2020 in adult patients with PKP2-ACM Assessments of cardiac function, structure, biomarkers, and other preliminary efficacy measures are also included to determine a dose of LX2020 that is most likely to have the best balance of benefit and risk.	Percentage of subjects who experienced at least 1 treatment emergent adverse event (TEAE) and/or 1 treatment emergent serious adverse event (TESAE). [ Time Frame: 12 months ] Evaluation of Safety and Tolerability of LX2020	Selected Exploratory [Time Frame: 12 months] Change in the frequency of ventricular arrhythmias from baseline.	2024-02-29	Actual	2026-02-28	Anticipated	Patients with PKP2-ACM	Adults with a clinical diagnosis of ACM meeting the 2010 revised Task Force Criteria (TFC) Genetic testing documenting a pathogenic or likely pathogenic variant in PKP2 Frequent premature ventricular complexes (PVCs) Implantable cardioverter-defibrillator (ICD) implantation ≥ 12 weeks prior to consent Left ventricular ejection fraction ≥ 50%	Evidence of variant(s) in addition to PKP2 that meets the standard criteria to be considered pathogenic or likely pathogenic for ACM Other cardiac abnormalities as specified in the protocol New York Heart Association Functional Class III and IV at the time of consent History of prior gene transfer therapy	Both	Adults	18	year(s)	65	year(s)	Number of Arms: 1 Experimental : LX2020 Single ascending dose of LX2020, with a starting dose of 2.0 x10^13 gc/kg, in multiple cohorts Genetic: LX2020 LX2020 is an adeno-associated viral vector encoding the human Plakophilin-2 (PKP2) gene (AAVrh.10hPKP2) Up to 10 subjects may participate in this 52-week study starting with treatment and inpatient monitoring, followed by an outpatient monitoring p…	dose response; efficacy; open label; safety; single arm; single ascending dose	Allocation : N/A Intervention Model : Sequential Assignment Masking : None (Open Label) Primary Purpose : Treatment Interventional, first-in-human, single arm, single ascending dose, dose-escalating, multicenter, safety, efficacy and tolerability		Last Update Posted 2024-08-07 Study Start (Actual) 2024-02-29 Primary Completion (Estimated) 2026-02 Study Completion (Estimated) 2027-02 https://clinicaltrials.gov/study/NCT06109181; Lexeo Therapeutics Reports First Quarter 2024 Financial Results and Operational Highlights May 09, 2024 ... Phase 1/2 clinical trial of LX2020 (HEROIC-PKP2) currently recruiting patients; data update from Cohort 1 o…	https://clinicaltrials.gov/study/NCT06109181; https://eppro02.ativ.me/web/page.php?page=QuarentinedIntHtml&project=HFSA23&id=612; https://www.globenewswire.com/news-release/2024/05/09/2878582/0/en/Lexeo-Therapeutics-Reports-First-Quarter-2024-Financial-Results-and-Operational-Highlights.html; https://www.sec.gov/Archives/edgar/data/1907108/000119312523268301/d287237ds1a.htm	2024-08-09 07:26:41	2024-03-14 06:07:51	https://clinicalintelligence.citeline.com/trials/details/490649?qId=89cd75f8-3364-46e3-ba15-e6be139619bd
334848	2018P001436 NCT03702829 TrialTroveID-334848	24 Month Open Label Study of the Tolerability and Efficacy of an Antisense Oligonucleotide (Inotersen) in Patients With Transthyretin (TTR) Amyloid Cardiomyopathy	II	Closed	Cardiovascular	Cardiovascular: Cardiomyopathy; Cardiovascular: Congestive Heart Failure	NYHA Class I; NYHA Class II; NYHA Class III; Other	Amyloidosis; Cardiomyopathies; Heart Failure; Restrictive Cardiomyopathy	Trialtrove	Brigham and Womens Hospital	Sponsor	Academic				inotersen	Transthyretin inhibitor	transthyretin	Cardiovascular; Neurological	Biological > Nucleic acid > Nucleic acid, vector type > Non-viral vector > Naked oligonucleotide; Small molecule > Synthetic small molecule > Synthetic nucleic acid > Antisense therapy	EGFR; TTR	Diagnostic; Predictive; Predisposing; Prognostic	To determine the tolerability and safety of this drug when administered over a 24-month period to patients with TTR amyloid cardiomyopathy.	Primary Outcome Measures : Systolic strain imaging by echocardiographic [ Time Frame: Month 6 ] The primary echocardiographic parameter to be measured will be longitudinal left ventricular (LV) strain (units = % LV longitudinal shortening) as compared to baseline.	Secondary Outcome Measures : Systolic strain evaluation by echocardiography [ Time Frame: Month 12 ] The primary echocardiographic parameter measured will be longitudinal left ventricular (LV) strain (units = %). Systolic strain evaluation by echocardiography [ Time Frame: Month 18 ] The primary echocardiographic parameter measured will be longitudinal left ventricular (LV) strain (units = %). Sy…	2019-02-28	Actual	2022-01-31	Anticipated	Patients With Transthyretin (TTR) Amyloid Cardiomyopathy.	Patients must have ATTR amyloidosis, defined as is defined as an echocardiographic appearance of left ventricular wall thickness of 13 mm or more, in the absence of uncontrolled hypertension, and with EITHER a positive biopsy for amyloid, which also stains positive for TTR by immunochemistry or mass spectrometry OR a positive cardiac technetium pyrophosphate scan with isotope uptake in the heart …	Patients who, in the opinion of the Investigator, require further adjustment of diuretics at the time of screening to achieve optimal treatment of heart failure. Once stable for 2 weeks, patients in Class I-III will become eligible for inclusion. Patients with NYHA class 4 congestive heart failure despite optimal heart failure management. Concomitant non-amyloid heart disease that might, in the o…	Both	Adults; Older Adults	18	year(s)	85	year(s)	Arm1: Experimental: Experimental Drug Inotersen, a transthyretin (TTR) antisense oligonucleotide. Administered subcutaneously weekly. Each dose shall contain 300 mg of active drug. Subsequent visits will occur at 3, 6, 12, 18 and 24 months. Every 2 weeks, blood will be monitored for renal function and platelet count and urine will be tested by dipstick for proteinuria. Assigned interventions: Dru…	efficacy; open label; safety; single arm	Study Type : Interventional (Clinical Trial) Intervention Model: Single Group Assignment Masking: None (Open Label) Primary Purpose: Treatment Tolerability, Efficacy, safety and Single center study		Last Update Posted: December 7, 2020 Actual Study Start Date: February 28, 2019 Estimated Primary Completion Date: January 2022 Estimated Study Completion Date: March 2022 https://clinicaltrials.gov/ct2/show/NCT03702829	https://clinicaltrials.gov/study/NCT03702829; https://www.cardiosmart.org/Heart-Conditions/Cardiomyopathy/The-Research/Clinical-Trial-Finder	2022-07-04 06:16:10	2022-07-04 06:13:12	https://clinicalintelligence.citeline.com/trials/details/334848?qId=89cd75f8-3364-46e3-ba15-e6be139619bd
320473	TrialTroveID-320473	Potential Reversal of Transthyretin Amyloid Cardiomyopathy With TTR Specific Antisense Oligonucleotide Therapy	IV	Open	Cardiovascular	Cardiovascular: Cardiomyopathy; Cardiovascular: Congestive Heart Failure	NYHA Class I; NYHA Class II; NYHA Class III; Other	Cardiomyopathies; Heart Failure; Restrictive Cardiomyopathy	Trialtrove	(Other Hospital/Academic/Medical Center)	Sponsor	Academic				inotersen	Transthyretin inhibitor	transthyretin	Cardiovascular; Neurological	Biological > Nucleic acid > Nucleic acid, vector type > Non-viral vector > Naked oligonucleotide; Small molecule > Synthetic small molecule > Synthetic nucleic acid > Antisense therapy	CUBN; MLC1; NPPB; TTR	Diagnostic; Predictive; Predisposing; Prognostic	To evaluate the efficacy of transthyretin (TTR) specific antisense oligonucleotide (inotersen) for the treatment of transthyretin amyloidosis (ATTR) patients with NYHA stage I-III cardiomyopathy. To prospectively monitor changes in cardiac parameters, both structural and functional, in patients with ATTR cardiomyopathy while treated with a TTR specific antisense oligonucleotide (ASO; IONIS-TTRx) …			2017				Transthyretin amyloidosis (ATTR) patients with NYHA stage I-III cardiomyopathy.	Hereditary (ATTRm) and wild type (ATTRwt) patients with biopsy proven TTR and symptomatic congestive heart failure with an interventricular septum (IVS) on echo of > or = 1.3 cm and GFR > 35 ml/min		N/A						Subjects received 300 mg of inotersen by subcutaneous injection weekly. All subjects had biopsy proven ATTR, interventricular septum (IVS) on echo of = 1.3 cm and evidence of CHF.	efficacy; open label; safety	This is an open label, noncontrolled, single center, safety, tolerability and efficacy study	May 26, 2019 [Interim results] European Journal of Heart Failure, Volume 21, Issue S1, May 2019 Presented at the Heart Failure Congress, May 25-28, 2019, Athens, Greece First published online: May 26, 2019 Abstract No. P560 NR Dasgupta; MD Benson; Long-term treatment with inotersen and potential improvement of amyloid transthyretin cardiomyopathy Results: As of October 2018, 35 patients (10 hATTR…		http://www.abstractsonline.com/pp8/#!/4496/presentation/37398; http://www.onlinejacc.org/content/71/11_Supplement/A660; http://www.onlinejacc.org/content/73/9_Supplement_1/811; https://onlinelibrary.wiley.com/doi/epdf/10.1002/ejhf.1488; https://www.abstractsonline.com/pp8/#!/5758/presentation/52390; https://www.ncbi.nlm.nih.gov/pubmed/28906150; https://www.tandfonline.com/doi/abs/10.1080/13506129…	2021-09-19 07:58:49	2021-09-19 07:58:00	https://clinicalintelligence.citeline.com/trials/details/320473?qId=89cd75f8-3364-46e3-ba15-e6be139619bd
269660	2015-P001574 NCT02627820 TrialTroveID-269660	An 18 Month Open Label Study Of The Tolerability And Efficacy Of An Antisense Oligonucleotide In Patients With Wild-Type Transthyretin Amyloid Cardiomyopathy (Senile Systemic Amyloidosis)	II	Terminated	Cardiovascular	Cardiovascular: Cardiomyopathy; Cardiovascular: Congestive Heart Failure	NYHA Class I; NYHA Class II; NYHA Class III; Other	Amyloidosis; Cardiomyopathies; Heart Failure; Restrictive Cardiomyopathy	Trialtrove	GlaxoSmithKline Ionis Pharmaceuticals {Isis Pharmaceuticals} Brigham and Womens Hospital	Collaborator Collaborator Sponsor	Industry, Top 20 Pharma Industry, all other pharma Academic	United Kingdom United States	Brentford Carlsbad	8 9GS 92010	inotersen	Transthyretin inhibitor	transthyretin	Cardiovascular; Neurological	Biological > Nucleic acid > Nucleic acid, vector type > Non-viral vector > Naked oligonucleotide; Small molecule > Synthetic small molecule > Synthetic nucleic acid > Antisense therapy	EGFR; TTR	Diagnostic; Predictive; Predisposing; Prognostic	To determine whether lowering the blood levels of TTR, by a weekly injection of a compound designed specifically to do this, will slow the progression of the disease when treated patients are compared to previously-followed patients who were not receiving this drug. To determine how well this drug is tolerated and the existence and severity of any drug side-effects	Primary Outcome Measures: -Systolic strain imaging by echocardiographic speckle tracking [ Time Frame: Month 12 ] The primary echocardiographic parameter to be measured will be longitudinal left ventricular (LV) strain (units = % LV longitudinal shortening) as compared to baseline.	Secondary Outcome Measures: -Systolic strain evaluation by echocardiography [ Time Frame: Secondary analysis will occur at 18 months ] The primary echocardiographic parameter measured will be longitudinal left ventricular (LV) strain (units = %). -Echocardiographic determination of Mean thickness of LV septum and posterior wall (units = mm) [ Time Frame: 12 months ] -Echocardiographic determinati…	2015		2016-08-09	Actual	Patients with wild-type transthyretin amyloid cardiomyopathy.	-Patients should, in the opinion of the Investigator, be in a stable state in terms of NYHA class. Class I-III patients will be recruited. -Age 50-90 years -Male or non-pregnant, non-lactating females. If a woman is premenopausal, or a male partners with a premenopausal woman, she/he must be willing to use the following methods of contraception: condoms, oral/hormonal contraception, Intrauterine …	-Patients who, in the opinion of the Investigator, require further adjustment of diuretics at the time of screening to achieve optimal treatment of heart failure. Once stable for 2 weeks, patients in Class I-III will become eligible for inclusion. -Patients with NYHA class 4 congestive heart failure. -Concomitant non-amyloid heart disease that might, in the opinion of the investigator, cause chan…	Both	Adults; Older Adults	50	year(s)	90	year(s)	Arm: Experimental: Experimental Drug Isis 420915/GSK 299872, an antisense oligonucleotide. Administered subcutaneously three times per week for the first week, and then weekly for 18 months. Each dose shall contain 300 mg of active drug Assigned intervention Drug: Isis 420915/GSK 299872 Open label study in comparison to historic control. Other Name: Antisense oligonucleotide	efficacy; open label; safety; single arm	Study Type: Interventional Study Design Intervention Model: Single Group Assignment Masking: Open Label Primary Purpose: Treatment Safety, Tolerability And Efficacy		Last updated: August 9, 2016 Study Start Date: January 2016 Estimated Study Completion Date: December 2018 Estimated Primary Completion Date: December 2018 (Final data collection date for primary outcome measure) https://clinicaltrials.gov/show/NCT02627820; December 17, 2015 Isis Pharmaceuticals Announces Initiation of an Investigator-Sponsored Phase 2 Study of ISIS-TTR Rx in Patients with TTR Ca…	http://www.prnewswire.com/news-releases/isis-pharmaceuticals-announces-initiation-of-an-investigator-sponsored-phase-2-study-of-isis-ttr-rx-in-patients-with-ttr-cardiomyopathy-amyloidosis-300194029.html; https://clinicaltrials.gov/study/NCT02627820	2017-07-24 11:05:41	2017-07-24 11:05:41	https://clinicalintelligence.citeline.com/trials/details/269660?qId=89cd75f8-3364-46e3-ba15-e6be139619bd
528523	CTR20242494 D8450C00006 NCT06527755 TrialTroveID-528523	A Phase 1, Open-Label Study to Assess the Pharmacokinetics (PK), Pharmacodynamics (PD), Safety and Tolerability of Eplontersen Following Subcutaneous Administration of a Single Dose in Healthy Chinese Volunteers	I	Planned	Cardiovascular	Cardiovascular: Cardiomyopathy	Healthy subjects	Amyloidosis; Cardiomyopathies; Restrictive Cardiomyopathy	Trialtrove	AstraZeneca Vetter Pharma-Fertigung/Vetter Development Services AstraZeneca/AstraZeneca Global Research and Development (China) Co.	Sponsor Sponsor Sponsor	Industry, Top 20 Pharma Miscellaneous Industry, Top 20 Pharma	United Kingdom Germany United Kingdom	Cambridge Ravensburg Cambridge	4 0WG 88212 4 0WG	eplontersen	Transthyretin inhibitor	transthyretin	Cardiovascular; Neurological	Biological > Nucleic acid > Nucleic acid, vector type > Non-viral vector > Naked oligonucleotide; Small molecule > Synthetic small molecule > Synthetic nucleic acid > Antisense therapy			This is a Phase 1 study to assess the pharmacokinetics (PK), pharmacodynamics (PD), safety, and tolerability of eplontersen following single dosing in healthy Chinese participants. The objectives of the study are: to characterize the pharmacokinetic (PK) profiles and the pharmacodynamic (PD) profiles, and to evaluate the safety and tolerability and the immunogenicity of eplontersen following subc…	PK parameters: Maximum Observed Concentration(Cmax) [Time Frame: collect PK sample in pre-dose of Day 1 and 0.5 hours, 1 hours, 1.5 hours, 2 hours, 3 hours, 4 hours, 5 hours, 6 hours, 8 hours, 10 hours, 12 hours, 16 hours, 24 hours, 36 hours, 48 hours of post-dose, and in Day 8, Day 15, Day 29, Day 50, Day 71, Day 92] To characterize the pharmacokinetic (PK) profiles of eplontersen following subc…	The change and percent change from baseline in serum (Transthyretin) TTR levels at specified timepoints [Time Frame: collect PD sample in screening visit, pre-dose of Day 1 and Day 8, Day 15, Day 29, Day 50, Day 71, Day 92] To characterize the pharmacodynamic (PD) profiles of eplontersen following subcutaneous administration of a single 45 mg dose in healthy Chinese participant	2024-08-16	Anticipated	2024-10-28	Anticipated	Healthy Chinese Volunteers	1. Must have given written informed consent (signed and dated) and any authorizations required by local law and be able to comply with all study requirements. 2. Healthy\* Chinese males or females of non-childbearing potential, aged 18 to 60 inclusive at the time of informed consent. \*Participants will be confirmed to be healthy according to the medical history, electrocardiogram (ECG), vital si…	1. Clinically significant abnormalities in medical history (eg, major surgery within 6 months of screening, history or presence of hepatic, renal, hematological, endocrine, or cardiovascular disease) or physical examination. 2. Screening laboratory results as follows, or any other clinically significant abnormalities in screening laboratory values that would render a participant unsuitable for in…	Both	Adults	18	year(s)	60	year(s)	Number of Arms: 1 Experimental: Eplontersen Single arm Drug: Eplontersen Solution for Injection an autoinjector with 0.8 mL deliverable volume (at 56 mg/mL concentration) will be provided, total dose is 45 mg. Other Names: Eplontersen Experimental Drugs Serial number name usage 1 Chinese generic name: Eplontersen injection English generic name: Eplontersen solution for injection Trade name: NA Do…	immunogenicity; open label; pharmacodynamics; pharmacokinetics; randomized; safety; single arm	Allocation : Randomized Intervention Model : Single Group Assignment Intervention Model Description : This study is a single-arm study. Masking : None (Open Label) Primary Purpose : Other pharmacokinetics (PK), pharmacodynamics (PD), safety, immunogenicity and tolerability study		ChinaDrugTrials Registration number: CTR20242494 Test status: In progress (not recruiting yet) Sponsor name: AstraZeneca AB/ AstraZeneca Global Research & Development (China) Co., Ltd./ Vetter Pharma-Fertigung GmbH & Co. KG. Date when the first subject signed the informed consent: Date of the first subject enrollment: End date of the test: To access the study, follow the steps provided below: 1. …	http://www.chinadrugtrials.org.cn/; https://clinicaltrials.gov/study/NCT06527755; https://www.astrazenecaclinicaltrials.com/study/D8450C00006/	2024-08-01 12:33:32	2024-08-01 04:32:20	https://clinicalintelligence.citeline.com/trials/details/528523?qId=89cd75f8-3364-46e3-ba15-e6be139619bd
359129	53215 ALN-TTRSC02-003 ALN-TTRSC02-003 53215 EudraCT Number: 2019-003153-28 HELIOS-B jRCT2031210402 LBCTR2020104517 MOH_2020-04-21_008870 NCT04153149 NL71235.000.20 NMRR-20-249-53215 PER-040-20 TrialTroveID-359129	HELIOS-B: A Phase 3, Randomized, Double-blind, Placebo-controlled, Multicenter Study to Evaluate the Efficacy and Safety of Vutrisiran in Patients With Transthyretin Amyloidosis With Cardiomyopathy (ATTR Amyloidosis With Cardiomyopathy)	III	Completed	Cardiovascular	Cardiovascular: Cardiomyopathy; Cardiovascular: Congestive Heart Failure	NYHA Class I; NYHA Class II; Other	Amyloid Neuropathies, Familial; Amyloidosis; Cardiomyopathies; Heart Failure; Restrictive Cardiomyopathy	Trialtrove	Alnylam	Sponsor	Industry, all other pharma	United States	Cambridge	02142	vutrisiran	Gene expression inhibitor; Transthyretin inhibitor	transthyretin	Cardiovascular; Neurological; Ophthalmological, other	Biological > Nucleic acid > Nucleic acid, vector type > Non-viral vector > Naked oligonucleotide; Small molecule > Synthetic small molecule > Synthetic nucleic acid > RNA interference	IKZF2; NPPA; SELL; TTR	Diagnostic; Predisposing; Prognostic	To evaluate vutrisiran in ATTR Amyloidosis patients with cardiomyopathy To evaluate the efficacy and safety of vutrisiran 25 mg administered subcutaneously (SC) once every 3 months (q3M) compared to placebo in patients with ATTR amyloidosis with cardiomyopathy. To evaluate the efficacy of vutrisiran compared to placebo on reducing all-cause mortality and Cardiovascular (CV) -related hospitalizati…	Composite Endpoint of All-Cause Mortality and Recurrent Cardiovascular (CV) Events (CV Hospitalizations and Urgent Heart Failure [HF] Visits) in the Overall Population All-cause mortality and recurrent CV events (CV hospitalizations and urgent HF visits) will be compared between treatment groups using an Andersen-Gill model. Up to Month 36 Composite Endpoint of All-Cause Mortality and Recurrent C…	Secondary objectives: To evaluate the efficacy of vutrisiran compared with placebo treatment on: Functional capacity Patient-reported health status and healthrelated quality of life Cardiac structure and function Additional assessments of death and hospitalization outcomes Components of the primary composite outcome endpoint (all-cause mortality, and CV hospitalizations) Cardiac biomarkers Other …	2019-11-26	Actual	2024-05-08	Actual	Patients with ATTR amyloidosis with cardiomyopathy.	Age 18 (or age of legal consent per local regulations, whichever is older) to 85 years, inclusive. Documented diagnosis of ATTR amyloidosis with cardiomyopathy, classified as either hATTR amyloidosis with cardiomyopathy or wtATTR amyloidosis with cardiomyopathy Medical history of HF with at least 1 prior hospitalization for HF (not due to arrhythmia or a conduction system disturbance treated with…	Has known primary amyloidosis or leptomeningeal amyloidosis. NYHA Class IV heart failure; or NYHA Class III heart failure AND ATTR Amyloidosis Disease Stage 3 (defined as NT-proBNP > 3000 ng/L and eGFR < 45 ml/min) Has a polyneuropathy disability (PND) Score IIIa, IIIb, or IV (requires cane or stick to walk due to polyneuropathy, or is wheelchair bound) at the Screening visit. Has any of the foll…	Both	Adults; Older Adults	18	year(s)	85	year(s)	Subjects receive Vutrisiran SC q3M 25 mg and placebo SC q3M in patients with Cardimyopathy Arm 1: Experimental: Vutrisiran 25 mg Participants will receive vutrisiran 25 mg administered subcutaneously (SC) once every 3 months (q3M) during the double-blind period. Intervention/treatment: Drug: Vutrisiran Vutrisiran 25 mg will be administered by SC injection q3M. Other Name: ALN-TTRSC02 Arm 2: Place…	double blind/blinded; efficacy; multiple arm; open label; pharmacodynamics; pharmacokinetics; placebo control; randomized; safety	Study Type: Interventional (Clinical Trial) Allocation: Randomized Intervention Model: Parallel Assignment Masking: Quadruple (Participant, Care Provider, Investigator, Outcomes Assessor) Primary Purpose: Treatment A double-blind, placebo-controlled, multicenter, safety, efficacy,pharmacokinetic, pharmacodynamic, controlled, mortality and cardiovascular hospitalization global open-label extension…	August 07, 2024 [Press Release] Alnylam to Present Detailed Results from the HELIOS-B Phase 3 Study of Vutrisiran in Patients with ATTR Amyloidosis with Cardiomyopathy at the European Society of Cardiology Congress 2024 CAMBRIDGE, Mass.--(BUSINESS WIRE)--Aug. 7, 2024-- Alnylam Pharmaceuticals, Inc. (Nasdaq: ALNY), the leading RNAi therapeutics company, announced today that the Company will presen…	Health Canada's Clinical Trials Database Protocol number: ALN-TTRSC02-003 Sponsor name: ALNYLAM PHARMACEUTICALS INC Control number: 233395 Trial status: ONGOING Date study started: 2024-08-08 Date study completed: - To access the study search with Protocol number or Control number at https://health-products.canada.ca/ctdb-bdec/index-eng.jsp; Last Update Posted 2024-07-12 Study Start (Actual) 2019…	http://grls.rosminzdrav.ru/CIPermissionMini.aspx?CIStatementGUID=b5cb3950-4ead-466c-8af3-a424745c531a&CIPermGUID=E46BD41B-121F-4EDB-B4D6-CC0A8E84FE14; http://grls.rosminzdrav.ru/CiPermitionReg.aspx?PermYear=0&DateInc=&NumInc=&DateBeg=&DateEnd=&Protocol=ALN-TTRSC02-003&RegNm=&Statement=&ProtoNum=&idCIStatementCh=&Qualifier=&CiPhase=&RangeOfApp=&Torg=&LFDos=&Producer=&Recearcher=&sponsorCountry=&Me…	2024-08-19 16:41:32	2024-07-07 16:35:45	https://clinicalintelligence.citeline.com/trials/details/359129?qId=89cd75f8-3364-46e3-ba15-e6be139619bd
499066	CTR20233114 D8450C00005 EPIC-ATTR NCT06194825 TrialTroveID-499066	A Phase 3, Randomized Study, With Initial 24-week, Double-Blind and Placebo-Controlled Treatment Phase, Followed by An 80-week Open-label Extension Treatment Phase to Evaluate the Effect of Eplontersen on the Transthyretin Reduction and Long-Term Safety in Chinese Participants With Transthyretin Amyloid Cardiomyopathy (EPIC-ATTR)	III	Open	Cardiovascular	Cardiovascular: Cardiomyopathy	Other	Amyloidosis; Cardiomyopathies; Restrictive Cardiomyopathy	Trialtrove	Vetter Pharma-Fertigung/Vetter Development Services AstraZeneca/AstraZeneca Global Research and Development (China) Co.	Sponsor Sponsor	Miscellaneous Industry, Top 20 Pharma	Germany United Kingdom	Ravensburg Cambridge	88212 4 0WG	eplontersen	Transthyretin inhibitor	transthyretin	Cardiovascular; Neurological	Biological > Nucleic acid > Nucleic acid, vector type > Non-viral vector > Naked oligonucleotide; Small molecule > Synthetic small molecule > Synthetic nucleic acid > Antisense therapy	CST3; DPYD; insulin A1C; TTR	Diagnostic; Predictive; Predisposing; Prognostic	The purpose of this study is to investigate the effect of eplontersen compared to placebo on the reduction of serum TTR concentration and long-term safety in Chinese participants with hereditary or wild-type transthyretin amyloid cardiomyopathy.	Percent change of serum TTR concentration from baseline [Time Frame: up to 24 weeks] To evaluate the effect of eplontersen compared to placebo on serum transthyretin (TTR) concentration up to 24 weeks	Changes from baseline in NT-proBNP serum level [Time Frame: up to 24 weeks] To evaluate the effect of eplontersen compared to placebo up to 24 weeks in NT-proBNP serum level Changes from baseline in hs-cTnT serum level [Time Frame: up to 24 weeks] To evaluate the effect of eplontersen compared to placebo up to 24 weeks in hs-cTnT serum level Plasma concentrations of eplontersen at specified time-…	2023-12-01	Actual	2025-03-15	Anticipated	Chinese Participants With Transthyretin Amyloid Cardiomyopathy	Must have given written informed consent (signed and dated) and any authorizations required by local law and be able to comply with all study requirements. 20 to 90 years of age (inclusive). Females: must be non-pregnant and non-lactating and either: surgically sterile (e.g., tubal occlusion, hysterectomy, bilateral salpingectomy, bilateral oophorectomy); post-menopausal (defined as 12 months of …	Participants are excluded from the study if any of the following criteria apply: 1. Acute coronary syndrome, unstable angina, stroke, TIA, coronary revascularization, cardiac device implantation, cardiac valve repair, or major surgery within 3 months prior or during screening. 2. Hospitalization or urgent visit to emergency department/emergency room for worsening of HF with discharge date within …	Both	Adults; Older Adults	20	year(s)	90	year(s)	Number of Arms: 2 Experimental: Eplontersen Eplontersen by subcutaneous injection once every 4 weeks Drug: Eplontersen Eplontersen by subcutaneous injection Placebo Comparator: placebo Eplontersen-matching placebo by subcutaneous injection once every 4 weeks Drug: Placebo Eplontersen-matching placebo by subcutaneous injection Chinese common name: NA English common name: Eplontersen Solution for I…	double blind/blinded; efficacy; multiple arm; placebo control; randomized; safety	Allocation : Randomized Intervention Model : Parallel Assignment Masking : Double (Participant, Investigator) Primary Purpose : Treatment Placebo-Controlled, Open-label, safety, efficacy study		ChinaDrugTrials Registration number: CTR20233114 Test status: In progress Recruiting Sponsor name: AstraZeneca AB/ AstraZeneca Global Research and Development (China) Co., Ltd./ Vetter Development Services USA, Inc. Date when the first subject signed the informed consent China: 2023-12-01; Date of first subject enrollment China: 2024-01-04; Trial completion date Domestic: The registrant has not y…	http://www.chinadrugtrials.org.cn/; https://clinicaltrials.gov/study/NCT06194825; https://www.astrazeneca.com//investor-relations/h1-and-q2-2024-results-event.html; https://www.astrazeneca.com/content/dam/az/Investor_Relations/events/AZ-JPM-2024-presentation.pdf; https://www.astrazeneca.com/investor-relations/jp-morgan-42nd-annual-healthcare-conference.html#?vid=az1_9k5jbuji; https://www.astrazen…	2024-08-22 17:00:59	2024-08-22 17:00:57	https://clinicalintelligence.citeline.com/trials/details/499066?qId=89cd75f8-3364-46e3-ba15-e6be139619bd
352132	ALN-TTR02-011 APOLLO-B EudraCT Number: 2019-001458-24 jRCT2031210085 NCT03997383 NL74788.000.20 TrialTroveID-352132	APOLLO-B: A Phase 3, Randomized, Double-blind, Placebo-controlled Multicenter Study to Evaluate the Efficacy and Safety of Patisiran in Patients With Transthyretin Amyloidosis With Cardiomyopathy (ATTR Amyloidosis With Cardiomyopathy)	III	Completed	Cardiovascular	Cardiovascular: Cardiomyopathy; Cardiovascular: Congestive Heart Failure	NYHA Class I; NYHA Class II; NYHA Class III; Other	Amyloid Neuropathies, Familial; Amyloidosis; Cardiomyopathies; Heart Failure; Restrictive Cardiomyopathy	Trialtrove	Alnylam	Sponsor	Industry, all other pharma	United States	Cambridge	02142	patisiran	Gene expression inhibitor; Transthyretin inhibitor	transthyretin	Cardiovascular; Neurological	Biological > Nucleic acid > Nucleic acid, vector type > Non-viral vector > Chemicals/lipids; Small molecule > Synthetic small molecule > Synthetic nucleic acid > RNA interference	DAND5; DCLRE1B; DDT; ITGBL1; NPPA; SLC4A1; SMPD1; TTR	Diagnostic; Predictive; Predisposing; Prognostic	To evaluate the efficacy and safety of patisiran in participants with ATTR amyloidosis with cardiomyopathy To evaluate the effects of patisiran on functional capacity and quality of life in patients with ATTR amyloidosis with cardiomyopathy	Change From Baseline at Month 12 in Six-Minute Walk Test (6-MWT) [ Time Frame: Baseline, Month 12 ] Distance in meters walked in 6 minutes, longer distances indicate greater functional capacity. Missing 6MWT values due to non-COVID-19 death or inability to walk due to ATTR disease progression were imputed using the worst 10th percentile change observed in the DB period. Missing 6-MWT values due t…	Change From Baseline at Month 12 in Kansas City Cardiomyopathy Questionnaire Overall Summary (KCCQ-OS) Score [ Time Frame: Baseline, Month 12 ] The KCCQ is a 23-item self-administered questionnaire quantifying 6 domains (symptoms, physical function, quality of life, social limitation, self-efficacy, and symptom stability) and 2 summary scores (clinical and overall summary [OS]). Scores are transf…	2019-09-04	Actual	2022-06-20	Actual	Patients with transthyretin amyloidosis with cardiomyopathy Adult patients with ATTR amyloidosis (hereditary or wild-type) with cardiomyopathy	Documented diagnosis of ATTR amyloidosis with cardiomyopathy, classified as either hereditary ATTR amyloidosis with cardiomyopathy or wild-type ATTR amyloidosis with cardiomyopathy Medical history of heart failure with at least 1 prior hospitalization for heart failure, or current clinical evidence (signs and symptoms of heart failure) Clinically stable with no cardiovascular related hospitalizat…	Known primary amyloidosis (AL) or leptomeningeal amyloidosis. Received prior TTR lowering treatment New York Heart Association heart failure classification of III and at high risk New York Heart Association heart failure classification of IV Neuropathy requiring cane or stick to walk, or is wheelchair bound Estimated glomerular filtration rate (eGFR) <30 mL/min/1.73m^2 Abnormal liver function Has…	Both	Adults; Older Adults	18	year(s)	85	year(s)	Experimental: Patisiran Participants will be administered multiple doses of patisiran in the double-blind and open-label extension period. Drug: Patisiran Patisiran will be administered by intravenous (IV) infusion. Other Names: ALN-TTR02 patisiran-lipid nanoparticle (LNP) Placebo Comparator: Placebo Participants will be administered multiple doses of placebo in the double-blind period. In the op…	double blind/blinded; efficacy; multiple arm; open label; placebo control; randomized; safety	Study Type: Interventional Allocation: Randomized Intervention Model: Parallel Assignment Masking: Quadruple (Participant, Care Provider, Investigator, Outcomes Assessor) Primary Purpose: Treatment This is a Phase 3, placebo-controlled, multicenter, safety, global, efficacy, multinational, open-label extension study.	March 25, 2024 [Post-hoc analysis] Journal of American College of Cardiology, Volume 83, Supplement no. 13, April 2024 ACC 2024 Available online date:March 25, 2024 Abstract Number: 1305-126 Marianna Fontana, Mathew S. Maurer, Julian David Gillmore, Shaun Bender, Patrick Jay, Scott D. Solomon; IMPACT OF PATISIRAN ON OUTPATIENT HEART FAILURE WORSENING IN PATIENTS WITH CARDIAC TRANSTHYRETIN AMYLOID…	August 07, 2024 [Press Release] Alnylam to Present Detailed Results from the HELIOS-B Phase 3 Study of Vutrisiran in Patients with ATTR Amyloidosis with Cardiomyopathy at the European Society of Cardiology Congress 2024 In addition, the Company will present findings from a subgroup analysis of the KARDIA-2 Phase 2 study of zilebesiran, an investigational RNAi therapeutic in development for the tr…	http://estudiosclinicos.ispch.gob.cl/FichaEstudioClinico.aspx?nroRef=EC1471316&nroEstudio=ALN-TTR02-011; http://investors.alnylam.com/news-releases/news-release-details/alnylam-pharmaceuticals-announces-initiation-apollo-b-phase-3; http://investors.alnylam.com/news-releases/news-release-details/alnylam-pharmaceuticals-reports-third-quarter-2019-financial; http://investors.alnylam.com/static-files…	2024-08-09 07:34:34	2022-07-25 04:37:56	https://clinicalintelligence.citeline.com/trials/details/352132?qId=89cd75f8-3364-46e3-ba15-e6be139619bd
344304	AG10-301 ATTR-CM ATTRibute-CM Eidos AG10-301 EudraCT Number: 2018-004280-32 MOH_2019-08-13_007149 NCI-2020-01587 NCT03860935 NL70635.056.19 TrialTroveID-344304	A Phase 3, Randomized, Double-Blind, Placebo-Controlled Study of the Efficacy and Safety of AG10 in Subjects With Symptomatic Transthyretin Amyloid Cardiomyopathy (ATTRIBUTE-CM Trial)	III	Completed	Cardiovascular	Cardiovascular: Cardiomyopathy; Cardiovascular: Congestive Heart Failure	NYHA Class I; NYHA Class II; NYHA Class III; Other	Amyloidosis; Cardiomyopathies; Heart Diseases; Heart Failure; Restrictive Cardiomyopathy	Trialtrove	BridgeBio Pharma/Eidos Therapeutics	Sponsor	Industry, all other pharma	United States	Palo Alto	94301	acoramidis	Transthyretin stabiliser	transthyretin	Cardiovascular; Neurological	Small molecule > Synthetic small molecule	CIR1; ITGBL1; KCNJ5; NNT; NPPB; TTR	Diagnostic; Predictive; Predisposing; Prognostic	To evaluate AG10 in subjects with symptomatic transthyretin (TTR) amyloid cardiomyopathy, associated with either wild-type or mutant TTR, with New York Heart Association Class I-III symptoms. To evaluate acoramidis (AG10) 800 mg administered orally twice a day compared to placebo in subjects with symptomatic Transthyretin Amyloid Cardiomyopathy (ATTR-CM). To evaluate the efficacy and safety of AG…	Part A: To determine the efficacy of AG10 in the treatment of subjects with symptomatic transthyretin amyloid cardiomyopathy (ATTR-CM) by evaluating the difference between the AG10 and placebo groups in the change from baseline in the Six-Minute Walk test (6MWT) Part B: To determine the efficacy of AG10 in the treatment of subjects with symptomatic ATTR-CM by evaluating the difference between the…	Secondary objectives of the trial: Part A: To assess safety and tolerability of AG10 in subjects with symptomatic ATTR-CM To assess the PD effects of AG10 as assessed by circulating prealbumin (transthyretin, TTR) concentration as an in vivo biomarker of stabilization and established ex vivo assays of TTR stabilization Part B: To determine the efficacy of AG10 treatment as measured by the compone…	2019-02-27	Actual	2023-05-11	Actual	Subjects with symptomatic transthyretin (TTR) amyloid cardiomyopathy, associated with either wild-type or mutant TTR, with New York Heart Association Class I-III symptoms	Have an established diagnosis of ATTR-CM with either wild-type TTR or variant TTR genotype Have a history of heart failure evidenced by at least one prior hospitalization for heart failure or clinical evidence of heart failure without prior heart failure hospitalization manifested by signs or symptoms of volume overload or elevated intracardiac pressures or heart failure symptoms that required or…	Had acute myocardial infarction, acute coronary syndrome or coronary revascularization, or experienced stroke or transient ischemic attack within 90 days prior to screening Has hemodynamic instability Likely to undergo heart transplantation within a year of screening Confirmed diagnosis of primary (light chain) amyloidosis Biomarkers of myocardial wall stress, NT-proBNP level > or =8500 pg/mL at …	Both	Adults; Older Adults	18	year(s)	90	year(s)	Arm1: Experimental: acoramidis 800 mg Subjects will receive acoramidis 800 mg twice daily. 6MWT primary outcome will be assessed at the end of 12 months. The frequencies of deaths, cardiovascular-related hospitalizations, and change in distance walked on the 6MWT will be assessed after 30 months of treatment. Drug: acoramidis TTR stabilizer administered orally twice daily (BID) Other Names: AG10 …	double blind/blinded; efficacy; multiple arm; pharmacodynamics; pharmacokinetics; placebo control; randomized; safety	Study Type: Interventional (Clinical Trial) Allocation: Randomized Intervention Model: Parallel Assignment Masking: Quadruple (Participant, Care Provider, Investigator, Outcomes Assessor) Primary Purpose: Treatment This is a global, pivotal, prospective, multicenter, placebo control, tolerability, efficacy and safety, pharmacodynamics; pharmacokinetics study.	Date ClinicalTrials.gov Results Results First Posted: 2024-06-27 Last Update Posted: 2024-06-27 Recruitment Details: Pre-assignment Details: Limitations and Caveats: [Refer to source URL for tabular data] https://clinicaltrials.gov/study/NCT03860935?tab=results; May 29, 2024 [Press release] [Additional analysis] BridgeBio Pharma to Present Additional Analyses from the Phase 3 ATTRibute-CM Study o…	Korea Ministry of Food and Drug Safety Clinical Trial Title: An Open-Label Extension and Safety Monitoring Study of Acoramidis (AG10) in Participants with Symptomatic Transthyretin Amyloid Cardiomyopathy Who Completed the Phase 3 ATTRibute-CM Trial (AG10-301) Applicant: Eidos Therapeutics, Inc. Approval Date: 2022-10-11 First test subject selection: 2022-12-27 Final test subject selection: Last s…	http://clinicaltrials.emory.edu/trial.html?studyId=20199&nctId=NCT03860935; http://grls.rosminzdrav.ru/CIPermissionMini.aspx?CIStatementGUID=51123106-b4bf-4491-9be4-fc325b4bab11&CIPermGUID=E00954C6-4CB8-479D-BAAB-56DE9F4668C5; http://grls.rosminzdrav.ru/CiPermitionReg.aspx?PermYear=0&DateInc=&NumInc=&DateBeg=&DateEnd=&Protocol=Eidos+AG10-301&RegNm=&Statement=&ProtoNum=&idCIStatementCh=&Qualifier=…	2024-08-05 18:35:24	2023-07-11 08:06:24	https://clinicalintelligence.citeline.com/trials/details/344304?qId=89cd75f8-3364-46e3-ba15-e6be139619bd
451724	EUCT number: 2022-502415-11-00 EudraCT Number: 2022-000826-74 ION-682884-CS12 MOH_2023-02-14_012355 NCT05667493 TrialTroveID-451724	An Open-Label Extension Study to Assess the Long-Term Safety of Eplontersen (ION-682884) in Patients With Transthyretin-Mediated Amyloid Cardiomyopathy (ATTR-CM)	III	Open	Cardiovascular	Cardiovascular: Cardiomyopathy	Other	Amyloidosis; Cardiomyopathies; Restrictive Cardiomyopathy	Trialtrove	AstraZeneca Ionis Pharmaceuticals {Isis Pharmaceuticals}/Akcea Therapeutics	Collaborator Sponsor	Industry, Top 20 Pharma Industry, all other pharma	United Kingdom United States	Cambridge Carlsbad	4 0WG 92010	eplontersen	Transthyretin inhibitor	transthyretin	Cardiovascular; Neurological	Biological > Nucleic acid > Nucleic acid, vector type > Non-viral vector > Naked oligonucleotide; Small molecule > Synthetic small molecule > Synthetic nucleic acid > Antisense therapy	CSH2; TTR	Diagnostic; Predisposing; Prognostic	To evaluate the safety and tolerability of extended dosing with eplontersen in participants with ATTR-CM.	Number of Participants With Adverse Events (AE) and Serious Adverse Events (SAE) [ Time Frame: Baseline up to 36 months ] Change From Baseline in Platelet Count [ Time Frame: Baseline up to 36 months ] Change From Baseline in Estimated Glomerular Filtration Rate (eGFR) [ Time Frame: Baseline up to 36 months ] Change From Baseline in Urine Protein Creatinine Ratio (UPCR) [ Time Frame: Baseline up …	Change From Baseline in Transthyretin (TTR) Serum Levels [ Time Frame: Baseline up to 36 months ] Change From Baseline in 6-minute Walk Test (6MWT) [ Time Frame: Baseline up to 36 months ] Change From Baseline in Kansas City Cardiomyopathy Questionnaire (KCCQ) [ Time Frame: Baseline up to 36 months ] Change From Baseline in Short Form Health Survey Questionnaire (SF-36) [ Time Frame: Baseline up …	2022-11-30	Actual	2029-04-30	Anticipated	Patients With Transthyretin-Mediated Amyloid Cardiomyopathy	Satisfactory completion of Treatment Period and the End of Treatment Visit of the Index Study (ION-682884-CS2) OR diagnosis of ATTR-CM and satisfactory participation on ISIS 420915- CS101 study as judged by the Investigator and Sponsor. Investigator is willing to treat the participant with open-label eplontersen. Willingness to adhere to vitamin A supplementation per protocol.	Permanently discontinued study drug administration while participating in the Index Study (ION 682884-CS2) or IST (ISIS 420915-CS101 Study). Have any new condition or worsening of an existing condition that in the opinion of the Investigator or Sponsor would make the participant unsuitable for enrolment, or which could interfere with the participant participating in or completing the study, inclu…	Both	Adults; Older Adults	18	year(s)			Experimental: Eplontersen Eplontersen will be administered once every month by sub-cutaneous (SC) injection for up to 36 months or 6 months after eplontersen is approved and available in the site's country, whichever occurs first. Drug: Eplontersen Eplontersen will be administered by SC injection. Other Name: ION-682884	open label; safety; single arm	Allocation : N/A Intervention Model : Single Group Assignment Masking : None (Open Label) Primary Purpose : Treatment multicenter, safety, tolerability study		Clinical Trials Appendix H1 2024 Results Update 25 July 2024 SLide#9 Q2 2024 BioPharmaceuticals life cycle management1 pipeline Wainua# LICA ATTR-cardiomyopathy # Partnered and/or in collaboration https://www.astrazeneca.com//investor-relations/h1-and-q2-2024-results-event.html; The Ionis antisense pipeline Cardiovascular Eplontersen (TTR) Transthyretin-Mediated Amyloid Cardiomyopathy Partner: As…	http://reec.aemps.es/reec/public/web.html; https://clinicalresearch.pennmedicine.org/us/en/listing/7847/ion-682884-cs12/?&radius=11000; https://clinicaltrials.gov/study/NCT05667493; https://clinicaltrials.ucsd.edu/trial/NCT05667493; https://euclinicaltrials.eu/search-for-clinical-trials/?lang=en&EUCT=2022-502415-11-00; https://health-products.canada.ca/ctdb-bdec/index-eng.jsp; https://ir.ionispha…	2024-08-06 16:21:14	2024-01-22 05:06:42	https://clinicalintelligence.citeline.com/trials/details/451724?qId=89cd75f8-3364-46e3-ba15-e6be139619bd
401458	2021P000784 NCT04843020 TrialTroveID-401458	An Open-Label Study of ION-682884 in Patients With TTR Amyloidosis Who Have Completed a 24-Open Label Study of Inotersen for TTR Amyloidosis Cardiomyopathy	II	Planned	Cardiovascular	Cardiovascular: Cardiomyopathy; Cardiovascular: Congestive Heart Failure	NYHA Class I; NYHA Class II; NYHA Class III; Other	Amyloidosis; Cardiomyopathies; Heart Failure; Restrictive Cardiomyopathy	Trialtrove	(Other Hospital/Academic/Medical Center)	Sponsor	Academic				eplontersen	Transthyretin inhibitor	transthyretin	Cardiovascular; Neurological	Biological > Nucleic acid > Nucleic acid, vector type > Non-viral vector > Naked oligonucleotide; Small molecule > Synthetic small molecule > Synthetic nucleic acid > Antisense therapy	CST3; insulin A1C; TTR	Diagnostic; Predictive; Predisposing; Prognostic	To determine whether subcutaneous injection of an antisense oligonucleotide drug, known as ION-682884, that has been specifically designed to reduce production of the protein transthyretin by the liver, can slow or stop the progression of TTR amyloid cardiomyopathy as compared to historical controls, using advanced echocardiography and cardiac MRI. To determine the tolerability and safety of this…	Primary Outcome Measures: Echocardiographic change [ Time Frame: 48 months ] change in echocardiographically-derived left ventricular longitudinal strain (measured as percentage change from end diastole to end systole) Change in cardiac MRI [ Time Frame: 48 months ] Change in extracellular volume (measure as a percentage of total of LV mass) between baseline MRI and 48 months Change in cardiac MR…	Secondary Outcome Measures: Response of transthyretin levels to therapy [ Time Frame: 3 months ] Absolute decrease in TTR levels (measured in mg/dl) after initiation of therapy, compared to response, in previous study, to weekly inotersen injections. Time frame of response of TTR levels to therapy [ Time Frame: 3 months ] Time frame to nadir of TTR levels (weeks) after initiation of therapy, comp…	2021-06-01	Anticipated	2025-05-30	Anticipated	Patients With TTR Amyloid Cardiomyopathy	Only patient who have completed 24 months of therapy in the open label clinical trial of inotersen, "A 24-month open-label study of the tolerability and efficacy of an antisense oligonucleotide (inotersen) in patients with transthyretin (TTR) amyloid cardiomyopathy" (Protocol #:2018-P001436) will be enrolled. All patients in that study had either wild-type transthyretin amyloidosis (ATTRwt) or mu…	Acute coronary syndrome, unstable angina, stroke, transient ischemic attack,, coronary revascularization, cardiac device implantation, cardiac valve repair, or major surgery within 3 emergency room for worsening of HF with discharge date within 4 weeks prior to or during Screening 3. Uncontrolled hypertension (systolic blood pressure [BP] > 160 or diastolic BP > 100 mmHg) 4. Uncontrolled clinical…	Both	Older Adults	65	year(s)	85	year(s)	Experimental: Drug subcutaneous injection Monthly injection of ION8 682884 Drug: ION 682884 Subcutaneous injection every month	open label; single arm	Study Type: Interventional (Clinical Trial) Intervention Model: Single Group Assignment Masking: None (Open Label) Primary Purpose: Treatment		Eplontersen granted U.S. FDA Fast Track designation for patients with transthyretin-mediated amyloid cardiomyopathy CARLSBAD, Calif., Feb. 8, 2024 /PRNewswire/ -- Ionis Pharmaceuticals, Inc. (Nasdaq: IONS) announced today that the U.S. Food and Drug Administration (FDA) has granted Fast Track designation to Ionis and AstraZeneca's eplontersen, an investigational therapy for the treatment of trans…	https://clinicaltrials.gov/study/NCT04843020; https://ir.ionispharma.com//news-releases/news-release-details/eplontersen-granted-us-fda-fast-track-designation-patients; https://www.astrazeneca-us.com//media/press-releases/2022/eplontersen-granted-orphan-drug-designation-in-the-us-for-transthyretin-amyloidosis.html	2024-02-12 12:43:02	2024-02-12 12:42:59	https://clinicalintelligence.citeline.com/trials/details/401458?qId=89cd75f8-3364-46e3-ba15-e6be139619bd
369462	ION-682884-CS20 NCT04302064 TrialTroveID-369462	A Randomized, Double-Blinded, Placebo-Controlled, Study to Assess Safety, Tolerability, Pharmacokinetics, and Pharmacodynamics of Single-Ascending and Multiple Doses of ION-682884 in Healthy Japanese Participants	I	Completed	Cardiovascular	Cardiovascular: Cardiomyopathy	Healthy subjects	Cardiomyopathies; Restrictive Cardiomyopathy; Unspecified	Trialtrove	Ionis Pharmaceuticals {Isis Pharmaceuticals}/Akcea Therapeutics	Sponsor	Industry, all other pharma	United States	Carlsbad	92010	eplontersen	Transthyretin inhibitor	transthyretin	Cardiovascular; Neurological	Biological > Nucleic acid > Nucleic acid, vector type > Non-viral vector > Naked oligonucleotide; Small molecule > Synthetic small molecule > Synthetic nucleic acid > Antisense therapy			To evaluate the safety and tolerability of single and potentially multiple doses of Eplontersen administered subcutaneously (SC) to healthy Japanese participants.	Percentage of Participants with at Least One Treatment-emergent Adverse Event (TEAE), Graded by Severity [ Time Frame: Up to 92 days ] Percentage of Participants with TEAEs Potentially Related to Study Drug [ Time Frame: Up to 92 days ] Percentage of Participants with Changes in Clinically Significant (CS) Laboratory Value Abnormalities [ Time Frame: Up to 92 days ]		2020-04-23	Actual	2020-09-10	Actual	healthy Japanese participants.	Must have given written informed consent (signed and dated) and any authorizations required by local law and be able to comply with all study requirements Healthy Japanese males or females of non-childbearing potential, aged 20 to 65 inclusive at the time of informed consent defined as being of first- or second-generation ethnic origin with each set of parents qualifying as Japanese under the pri…	Clinically significant abnormalities in medical history (e.g., previous acute coronary syndrome within 6 months of Screening, major surgery within 3 months of Screening) or physical examination Screening laboratory results as follows, or any other clinically significant abnormalities in Screening laboratory values that would render a participant unsuitable for inclusion Random spot urine protein/…	Both	Adults	20	year(s)	65	year(s)	Experimental: Eplontersen Single dose on Day 1 or multiple doses (every 4 weeks for 12 weeks) of Eplontersen administered SC. Drug: Eplontersen Eplontersen administered SC Other Names: ION-682884 AKCEA-TTR-LRx IONIS-TTR-LRx Placebo Comparator: Placebo Single dose on Day 1 or multiple doses (every 4 weeks for 12 weeks) of Eplontersen-matching placebo administered SC. Drug: Placebo Eplontersen-matc…	double blind/blinded; pharmacodynamics; pharmacokinetics; placebo control; randomized; safety; single ascending dose	A Randomized, Double-Blinded, Placebo-Controlled, Study to Assess Safety, Tolerability, Pharmacokinetics, and Pharmacodynamics of Single-Ascending and Multiple Doses		Last Update Posted : March 31, 2022 Actual Study Start Date : April 23, 2020 Actual Primary Completion Date : September 10, 2020 Actual Study Completion Date : September 10, 2020 https://clinicaltrials.gov/ct2/show/NCT04302064	https://clinicaltrials.gov/study/NCT04302064	2023-03-04 11:42:28	2023-03-03 16:18:50	https://clinicalintelligence.citeline.com/trials/details/369462?qId=89cd75f8-3364-46e3-ba15-e6be139619bd
359742	ATTR CM CARDIO-TTRansform EudraCT Number: 2019-002835-27 ION-682884-CS2 jRCT2061220044 MOH_2020-05-10_008924 NCT04136171 TrialTroveID-359742	A Phase 3 Global, Double-Blind, Randomized, Placebo-Controlled Study to Evaluate the Efficacy and Safety of ION-682884 in Patients With Transthyretin-Mediated Amyloid Cardiomyopathy (ATTR CM)	III	Closed	Cardiovascular	Cardiovascular: Cardiomyopathy; Cardiovascular: Congestive Heart Failure	NYHA Class I; NYHA Class II; NYHA Class III; Other	Amyloidosis; Cardiomyopathies; Heart Failure; Restrictive Cardiomyopathy	Trialtrove	AstraZeneca Ionis Pharmaceuticals {Isis Pharmaceuticals}/Akcea Therapeutics	Collaborator Sponsor	Industry, Top 20 Pharma Industry, all other pharma	United Kingdom United States	Cambridge Carlsbad	4 0WG 92010	eplontersen	Transthyretin inhibitor	transthyretin	Cardiovascular; Neurological	Biological > Nucleic acid > Nucleic acid, vector type > Non-viral vector > Naked oligonucleotide; Small molecule > Synthetic small molecule > Synthetic nucleic acid > Antisense therapy	CA2; DPYD; TTR	Diagnostic; Predictive; Predisposing; Prognostic	To evaluate the efficacy of eplontersen compared to placebo in participants with ATTR-CM receiving available standard of care (SoC). To compare eplontersen to placebo in patients with both wild type and hereditary ATTR cardiomyopathy who are on the current available standard of care. To assess the efficacy and safety of ION-682884 in hATTR-CM or wtATTR-CM patients receiving available background s…	Primary Outcome Measures: Composite Outcome of Cardiovascular (CV) Mortality and recurrent CV clinical events at Week 120 [ Time Frame: Baseline to Week 120 ] Cardiovascular clinical events include: -Hospitalization for myocardial infarction (MI) -Hospitalization for heart failure (HF) -Hospitalization for arrhythmias -Hospitalization for stroke/ Transient Ischemic Attack (TIA) -HF urgent visits …	Secondary Objectives: To evaluate the effect of treatment with ION-682884 compared to placebo for 120 weeks on exercise tolerance and patient reported outcomes in patients with ATTR-CM receiving available SoC. To evaluate the effect of treatment with ION-682884 compared to placebo for 120 weeks CV clinical events, CV death, and all-cause death in patientsn patients with ATTR-CM receiving availabl…	2020-03-13	Actual	2025-06-30	Anticipated	Participants with Transthyretin-Mediated Amyloid Cardiomyopathy (ATTR CM) receiving available standard of care (SoC).	Females must be non-pregnant and non-lactating, and either surgically sterile or post-menopausal or abstinent. If engaged in sexual relations of child-bearing potential, agree to use 1 highly effective contraceptive method Males must be surgically sterile or, abstinent or, if engaged in sexual relations with a woman of child-bearing potential, the participant or the participant's non-pregnant fem…	Acute coronary syndrome, unstable angina, stroke, transient ischemic attack (TIA), coronary revascularization, cardiac device implantation, cardiac valve repair, or major surgery within 3 months of Screening Cardiomyopathy not primarily caused by ATTR-CM, for example, cardiomyopathy due to hypertension, valvular heart disease, or ischemic heart disease Monoclonal gammopathy of undetermined signif…	Both	Adults; Older Adults	18	year(s)	90	year(s)	Participants will be randomized to receive subcutaneous (SC) injections of either AKCEA-TTR-LRx or placebo once every 4 weeks. Participants will also receive daily supplemental doses of the recommended daily allowance of vitamin A. Number of treatment arms in the trial: 2 Experimental: Eplontersen Eplontersen by subcutaneous injection once every 4 weeks Drug: Eplontersen Eplontersen by subcutaneo…	double blind/blinded; efficacy; multiple arm; placebo control; randomized; safety	Study Type: Interventional (Clinical Trial) Allocation: Randomized Intervention Model: Parallel Assignment Masking: Double (Participant, Investigator) Primary Purpose: Treatment A global, multicenter, placebo-controlled, efficacy, pivotal and safety study		Clinical Trials Appendix H1 2024 Results Update 25 July 2024 SLide#9 Q2 2024 BioPharmaceuticals life cycle management1 pipeline Wainua# LICA ATTR-cardiomyopathy # Partnered and/or in collaboration Slide#72 Trial Phase III CARDIO-TTRansform NCT04136171 Partnered (Ionis Pharmaceuticals, Inc.) Population: Hereditary or wild-type transthyretin-mediated amyloid cardiomyopathy (ATTR-CM) Patients: 1438 …	https://akceatx.com/our-programs/pipeline/; https://ashpublications.org/blood/article/134/Supplement_1/5764/425860/Rationale-and-Design-of-a-Phase-3-Study-to; https://clinicaltrials.emory.edu/trial.html?nctId=NCT04136171&studyId=25518; https://clinicaltrials.emory.edu/trial.html?studyId=25518&nctId=NCT04136171; https://clinicaltrials.gov/study/NCT04136171; https://clinicaltrials.stanford.edu/brow…	2024-08-06 16:31:14	2024-01-11 06:02:58	https://clinicalintelligence.citeline.com/trials/details/359742?qId=89cd75f8-3364-46e3-ba15-e6be139619bd
336083	ION-682884-CS1 NCT03728634 TrialTroveID-36083	This Was a Phase 1/2, Double-blind, Randomized, Placebo-controlled, Dose-escalation Study Conducted at a Single Center for the Healthy Volunteer Cohorts in up to 56 Participants. It Consisted of 1 Single-dose Cohort and 3 Multiple-dose Cohorts (n = 12 Per Cohort, 10 Active:2 Placebo). The Open-label, hATTR Patient Cohort Portion of the Study Was Conducted at Multiple Centers.	I/II	Completed	Cardiovascular	Cardiovascular: Cardiomyopathy	Healthy subjects	Amyloidosis; Cardiomyopathies; Restrictive Cardiomyopathy	Trialtrove	Ionis Pharmaceuticals {Isis Pharmaceuticals}/Akcea Therapeutics	Sponsor	Industry, all other pharma	United States	Carlsbad	92010	eplontersen	Transthyretin inhibitor	transthyretin	Cardiovascular; Neurological	Biological > Nucleic acid > Nucleic acid, vector type > Non-viral vector > Naked oligonucleotide; Small molecule > Synthetic small molecule > Synthetic nucleic acid > Antisense therapy	RBP4; TTR	Diagnostic; Predisposing; Prognostic	To evaluate the safety and tolerability, as well as the pharmacokinetic and pharmacodynamic profiles of single and multiple doses of Eplontersen administered subcutaneously to healthy volunteers and patients with Hereditary Transthyretin-Mediated Amyloidosis (hATTR ).	Number of Participants With at Least One Treatment-Emergent Adverse Event (TEAE) [Time Frame: Up to Day 176] An adverse event (AE) is any unfavorable and unintended sign (including an abnormal laboratory finding, for example), symptom, or disease temporally associated with the use of a medicinal (investigational) product, whether or not the AE was considered related to the medicinal (investigatio…	Cmax: Maximum Observed Plasma Drug Concentration of ION-TTR-LRx [Time Frame: Pre-dose, 0.5, 1, 1.5, 2, 3, 4, 6, 8, and 12 hours post-dose on Days 1 and 85] Tmax: Time to Reach the Maximum Plasma Concentration (Cmax) of ION-TTR-LRx [Time Frame: Pre-dose, 0.5, 1, 1.5, 2, 3, 4, 6, 8, and 12 hours post-dose on Days 1 and 85] AUCt: Area Under the Plasma Concentration-Time Curve From Time Zero to Time …	2018-12-21	Actual	2020-02-20	Actual	healthy volunteers and patients with Hereditary Transthyretin-Mediated Amyloidosis (hATTR ).	Inclusion Criteria for Healthy Volunteers (Cohorts A, B, C, and E) Females must be non-pregnant and non-lactating, and either surgically sterile or post-menopausal Males must be surgically sterile or, abstinent or, if engaged in sexual relations with a woman of child-bearing potential, the subject or the subject's non-pregnant female partner must be using a highly effective contraceptive method W…	Exclusion Criteria for Healthy Volunteers (Cohorts A, B, C, and E) Clinically-significant (CS) abnormalities in medical history, screening laboratory results, physical or physical examination that would render a subject unsuitable for inclusion including abnormal safety labs Drug or alcohol dependency or abuse Treatment with another investigational drug, biological agent, or device within 1 month…	Both	Adults	18	year(s)	65	year(s)	Placebo Comparator: Multiple Dose Cohort: Placebo Participants received ION-682884 matching placebo, subcutaneously (SC) once every 4 weeks [Q4W] (total of 4 doses) along with daily oral supplemental doses of the recommended daily allowance (RDA) of vitamin A during the 13-week Treatment Period. Drug: Placebo Placebo comparator calculated volume to match ION-682884 administered SC Dietary Supplem…	double blind/blinded; multiple arm; open label; pharmacodynamics; pharmacokinetics; placebo control; randomized; safety	Allocation : Randomized Intervention Model : Parallel Assignment Masking : Double (Participant, Investigator) Primary Purpose : Treatment Placebo-controlled, Dose-escalation, open label, pharmacokinetic, pharmacodynamics Study		Last Update Posted : December 19, 2022 Actual Study Start Date : December 21, 2018 Actual Primary Completion Date : February 20, 2020 Actual Study Completion Date : February 20, 2020 https://clinicaltrials.gov/ct2/show/NCT03728634	https://clinicaltrials.gov/study/NCT03728634	2023-03-04 06:31:43	2023-03-03 16:33:08	https://clinicalintelligence.citeline.com/trials/details/336083?qId=89cd75f8-3364-46e3-ba15-e6be139619bd
504297	EUCT number: 2022-502605-15-00 NCT06260709 NN6019-7565 TrialTroveID-504297 U1111-1284-5820	Open-label Extension Study of Long-term Safety and Efficacy of NNC6019-0001 in Participants With Transthyretin Amyloid Cardiomyopathy (ATTR CM)	II	Open	Cardiovascular	Cardiovascular: Cardiomyopathy	Other	Amyloidosis; Cardiomyopathies; Restrictive Cardiomyopathy	Trialtrove	Novo Nordisk	Sponsor	Industry, Top 20 Pharma	Denmark	Copenhagen	2880	coramitug	Transthyretin stabiliser	transthyretin	Cardiovascular; Neurological	Biological > Protein > Antibody; Biological > Protein > Antibody > Monoclonal antibody, other	CMAS; GLS	Diagnostic; Predisposing; Prognostic	This study will test a medicine, NNC6019-0001, for people who have a heart disease due to TTR amyloidosis. It will look at how safe this medicine is in the long term and if it can reduce symptoms of a heart disease due to TTR amyloidosis, such as heart failure. It is an extension to a study called "A research study to look at how a new medicine called NNC6019-0001 works and how safe it is for peo…	Number of Treatment Emergent Adverse Events [Time Frame: From baseline (week 0) up to visit 39 (week 156)] Measured as events.	Change in 6-Minute Walk Test (6MWT) [Time Frame: From baseline (week 0) to visit 28 (week 104)] Measured in meters. Change in N-terminal-pro brain natriuretic peptide (NT-proBNP) [Time Frame: From baseline (week 0) to visit 28 (week 104)] Measured in percentage. Change in Myocardial Extracellular Volume (ECV) [Time Frame: From baseline (week 0) to visit 28 (week 104)] Measured in percentage-point…	2024-02-20	Actual	2028-02-29	Anticipated	Participants With Transthyretin Amyloid Cardiomyopathy	- Completed study intervention in NN6019-4940 and attended the last study visit (week 64; visit 16), and no later than 12 weeks after visit 16. - Expected to be on stable doses of cardiovascular medical therapy 6 weeks prior to the enrolment visit.	- A prior solid organ transplant. - Presence or history of malignant neoplasm (other than basal or squamous cell skin cancer, in-situ carcinomas of the cervix, or in-situ/high grade prostatic intraepithelial neoplasia (PIN) or low-grade prostate cancer) within 5 years before screening. - Current treatment with calcium channel blockers with conduction system effects (e.g., verapamil, diltiazem). T…	Both	Adults; Older Adults	18	year(s)	85	year(s)	Experimental: NNC6019-0001 Participants will receive NNC6019-0001 intravenously every 4 weeks added to the standard of care until Week 140. Drug: NNC6019-0001 Intravenous NNC6019-0001 every 4 weeks added to the standard of care until Week 140.	efficacy; open label; safety; single arm	Allocation : N/A Intervention Model : Single Group Assignment Masking : None (Open Label) Primary Purpose : Treatment Open-label Extension Study of Long-term Safety and Efficacy		Novo Nordisk – a focused healthcare company Investor presentation First six months of 2024 Slide#32 Pipeline supports significant growth opportunities across all four strategic focus areas Phase 2 NN6019 – ATTR Cardiomyopathy https://cdn.ipaper.io/iPaper/Files/d486663f-a195-49e2-b8ee-443a0d235bc6.pdf?Policy=eyJTdGF0ZW1lbnQiOlt7IlJlc291cmNlIjoiaHR0cHM6Ly9jZG4uaXBhcGVyLmlvL2lQYXBlci9GaWxlcy8qIiwiQ2…	https://cdn.ipaper.io/iPaper/Files/61c896c9-6f89-4508-ac77-3f8864281a8f.pdf?Policy=eyJTdGF0ZW1lbnQiOlt7IlJlc291cmNlIjoiaHR0cHM6Ly9jZG4uaXBhcGVyLmlvL2lQYXBlci9GaWxlcy8qIiwiQ29uZGl0aW9uIjp7IkRhdGVMZXNzVGhhbiI6eyJBV1M6RXBvY2hUaW1lIjoxNzQ2MjczMTY0fX19XX0_&Signature=fIqWKSRh0qgx9lGGhXhnAgFwr-P07KhHoPDzMF3fUsP0xzHjuNqsW6BOVk7AMvPpl7R4j4TdW5EECA07q9v3oOdqoUGmH6dqdBlSJ4ssGtiSt9S0P6XosmaI~MvA3ERwcDVlIoRS9…	2024-08-14 17:30:43	2024-08-07 10:15:47	https://clinicalintelligence.citeline.com/trials/details/504297?qId=89cd75f8-3364-46e3-ba15-e6be139619bd
435895	EudraCT Number: 2021-006226-49 EudraCT Number: 2023-506824-96-00 NCT05442047 NL80998.056.22 NN6019-4940 TrialTroveID-435895 U1111-1271-3861	Efficacy and Safety of NNC6019-0001 at Two Dose Levels in Participants With Transthyretin Amyloid Cardiomyopathy (ATTR CM)	II	Closed	Cardiovascular	Cardiovascular: Cardiomyopathy; Cardiovascular: Congestive Heart Failure	NYHA Class II; NYHA Class III; Other	Amyloidosis; Cardiomyopathies; Heart Failure; Restrictive Cardiomyopathy	Trialtrove	Novo Nordisk	Sponsor	Industry, Top 20 Pharma	Denmark	Copenhagen	2880	coramitug	Transthyretin stabiliser	transthyretin	Cardiovascular; Neurological	Biological > Protein > Antibody; Biological > Protein > Antibody > Monoclonal antibody, other	CMAS; GLS; SLC5A5; TTR	Diagnostic; Predictive; Predisposing; Prognostic	To evaluate Efficacy and Safety of NNC6019-0001 at Two Dose Levels in Participants With Transthyretin Amyloid Cardiomyopathy (ATTR CM) To compare the effect of two dose levels of NNC6019-0001 (30 mg/kg and 100 mg/kg) versus placebo on: • change in 6-minute walk test and • change in NT-proBNP from baseline to week 52 in participants with hATTR or wtATTR cardiomyopathy. To evaluate the effect of NN…	Change in 6-minute walk test (6-MWT) [ Time Frame: From baseline (week 0) to visit 15 (week 52) ] Measured in Meters Change in N-terminal-pro brain natriuretic peptide (NT-proBNP) [ Time Frame: From baseline (week 0) to visit 15 (week 52) ] Measured in Percentage The primary endpoints are change from baseline to week 52 in 6MWT and in NT-proBNP levels.	Change in myocardial extracellular volume (ECV) [ Time Frame: From baseline (week 0) to visit 15 (week 52) ] Measured in Percentage (%)-points Change in Kansas City Cardiomyopathy Questionnaire (KCCQ) Clinical Summary Score (CSS) [ Time Frame: From baseline (week 0) to visit 15 (week 52) ] The KCCQ is a disease-specific health status instrument composed of 23 items that quantify the domains of ph…	2022-08-02	Actual	2025-05-13	Anticipated	Participants With Transthyretin Amyloid Cardiomyopathy (ATTR CM) patients with hereditary or wild-type ATTR-CM	Male or female. Age greater than or equal to (>=) 18 to less than (<) 85 years at the time of signing informed consent. Have an established diagnosis of Transthyretin amyloid cardiomyopathy (ATTR CM) with either wild-type transhyretin (TTR) or hereditary transthyretin (TTR) genotype as per local standards. Expected to be on stable doses of cardiovascular medical therapy 6 weeks prior to the rando…	Cardiomyopathy not primarily caused by transthyretin amyloid cardiomyopathy transthyretin amyloid cardiomyopathy (ATTR CM), for example, cardiomyopathy due to hypertension, valvular heart disease, or ischemic heart disease. A prior solid organ transplant. Planned solid organ transplant during the study. Presence or history of malignant neoplasm (other than basal or squamous cell skin cancer, insi…	Both	Adults; Older Adults	18	year(s)	85	year(s)	Experimental: NNC6019-0001, Dose 1 Participants will receive dose 1 intravenous (i.v.) infusion of NNC6019-0001 every 4 weeks (Q4W) added to standard of care until week 52. Drug: NNC6019-0001 Participants will receive i.v infusionof NNC6019-0001. Experimental: NNC6019-0001, Dose 2 Participants will receive dose 2 i.v. infusion of NNC6019-0001 Q4W added to standard of care until week 52. Drug: NNC…	double blind/blinded; efficacy; multiple arm; pharmacokinetics; placebo control; randomized; safety	Allocation : Randomized Intervention Model : Parallel Assignment Masking : Quadruple (Participant, Care Provider, Investigator, Outcomes Assessor) Primary Purpose : Treatment Safety, efficacy, tolerability, placebo controlled, pharmacokinetics study		Novo Nordisk – a focused healthcare company Investor presentation First six months of 2024 Slide#32 Pipeline supports significant growth opportunities across all four strategic focus areas Phase 2 NN6019 – ATTR Cardiomyopathy https://cdn.ipaper.io/iPaper/Files/d486663f-a195-49e2-b8ee-443a0d235bc6.pdf?Policy=eyJTdGF0ZW1lbnQiOlt7IlJlc291cmNlIjoiaHR0cHM6Ly9jZG4uaXBhcGVyLmlvL2lQYXBlci9GaWxlcy8qIiwiQ2…	https://academic.oup.com/eurheartj/article/43/Supplement_2/ehac544.1767/6745267?searchresult=1; https://cdn.ipaper.io/iPaper/Files/48f297ee-100a-4e4f-abaf-82d093fd3b48.pdf?Policy=eyJTdGF0ZW1lbnQiOlt7IlJlc291cmNlIjoiaHR0cHM6Ly9jZG4uaXBhcGVyLmlvL2lQYXBlci9GaWxlcy8qIiwiQ29uZGl0aW9uIjp7IkRhdGVMZXNzVGhhbiI6eyJBV1M6RXBvY2hUaW1lIjoxNzM5MjMwMDMyfX19XX0_&Signature=iQt-kVkxLPFCzZKLm6iS5uuxCWHyvB~kmLlsRzMrS…	2024-08-14 17:29:37	2024-04-17 23:46:18	https://clinicalintelligence.citeline.com/trials/details/435895?qId=89cd75f8-3364-46e3-ba15-e6be139619bd
401778	TrialTroveID-401778	A Phase 2/3 Study of PRX004 for the treatment of Moderate-to-Advanced ATTR-CM/ATTR Amyloidosis	II/III	Planned	Cardiovascular	Cardiovascular: Cardiomyopathy	Other	Cardiomyopathies; Restrictive Cardiomyopathy	Trialtrove	Novo Nordisk	Sponsor	Industry, Top 20 Pharma	Denmark	Copenhagen	2880	coramitug	Transthyretin stabiliser	transthyretin	Cardiovascular; Neurological	Biological > Protein > Antibody; Biological > Protein > Antibody > Monoclonal antibody, other			To evaluate PRX004 for the treatment of Moderate-to-Advanced ATTR-CM/ATTR Amyloidosis.			2021-12-01	Anticipated			Subjects with ATTR-CM	N/A		N/A						Subjects will recieve PRX004		A phase 2/3 study		Novo Nordisk – a focused healthcare company Investor presentation First six months of 2024 Slide#32 Pipeline supports significant growth opportunities across all four strategic focus areas Phase 2 NN6019 – ATTR Cardiomyopathy https://cdn.ipaper.io/iPaper/Files/d486663f-a195-49e2-b8ee-443a0d235bc6.pdf?Policy=eyJTdGF0ZW1lbnQiOlt7IlJlc291cmNlIjoiaHR0cHM6Ly9jZG4uaXBhcGVyLmlvL2lQYXBlci9GaWxlcy8qIiwiQ2…	https://academic.oup.com/eurheartj/article/43/Supplement_2/ehac544.1767/6745267?searchresult=1; https://cdn.ipaper.io/iPaper/Files/48f297ee-100a-4e4f-abaf-82d093fd3b48.pdf?Policy=eyJTdGF0ZW1lbnQiOlt7IlJlc291cmNlIjoiaHR0cHM6Ly9jZG4uaXBhcGVyLmlvL2lQYXBlci9GaWxlcy8qIiwiQ29uZGl0aW9uIjp7IkRhdGVMZXNzVGhhbiI6eyJBV1M6RXBvY2hUaW1lIjoxNzM5MjMwMDMyfX19XX0_&Signature=iQt-kVkxLPFCzZKLm6iS5uuxCWHyvB~kmLlsRzMrS…	2024-08-14 17:30:06	2024-07-08 15:44:17	https://clinicalintelligence.citeline.com/trials/details/401778?qId=89cd75f8-3364-46e3-ba15-e6be139619bd
392248	TrialTroveID-392248	A Phase I Study with PRX004 for Moderate-to-Advanced ATTR-CM	I	Completed	Cardiovascular	Cardiovascular: Cardiomyopathy	Other	Cardiomyopathies; Restrictive Cardiomyopathy	Trialtrove	Prothena	Sponsor	Industry, all other pharma	Ireland	Dublin		coramitug	Transthyretin stabiliser	transthyretin	Cardiovascular; Neurological	Biological > Protein > Antibody; Biological > Protein > Antibody > Monoclonal antibody, other			To study PRX004 in a targeted cardiomyopathy population at high risk for early mortality.			2019				Moderate-to-Advanced ATTR-CM patients			N/A						Patients will receive PRX004.	safety	A safety and tolerability study		PROTHENA CORPORATION PUBLIC LIMITED COMPANY FORM 10-K Page 20: NNC6019 (formerly PRX004) - Rentschler manufactured clinical supplies of our drug candidate NNC6019 for our completed Phase 1 clinical trial. In July 2021, we sold shares of one of our wholly-owned subsidiaries to Novo Nordisk. In connection with the transaction, Novo Nordisk acquired our ATTR amyloidosis business, including our drug …	https://ir.prothena.com/static-files/b0dfd592-a4fa-4170-95f0-2629b1fdb84d; https://ir.prothena.com/static-files/b86db715-9b00-4b22-b18f-a6bf129c52ca; https://www.sec.gov/ix?doc=/Archives/edgar/data/1559053/000155905324000008/prta-20231231.htm	2024-03-31 20:35:33	2021-04-18 23:35:06	https://clinicalintelligence.citeline.com/trials/details/392248?qId=89cd75f8-3364-46e3-ba15-e6be139619bd
312995	EudraCT Number: 2017-003521-15 NCT03336580 PRX004-101 TrialTroveID-312995	A Phase 1, Open-label, Dose Escalation Study of Intravenous PRX004 in Subjects With Amyloid Transthyretin (ATTR) Amyloidosis	I	Completed	Cardiovascular	Cardiovascular: Cardiomyopathy	Other	Amyloidosis; Cardiomyopathies; Restrictive Cardiomyopathy	Trialtrove	Prothena	Sponsor	Industry, all other pharma	Ireland	Dublin		coramitug	Transthyretin stabiliser	transthyretin	Cardiovascular; Neurological	Biological > Protein > Antibody; Biological > Protein > Antibody > Monoclonal antibody, other	DPYD; GLS; HSPG2; NPPA; SLC5A5; TPO; TTR	Diagnostic; Predictive; Predisposing; Prognostic	To determine the safety, tolerability, PK, PD, efficacy and MTD of intravenous (IV) PRX004 when given as a single agent in up to 36 subjects with hATTR amyloidosis.	Primary Outcome Measures : Maximum Tolerated Dose of PRX004 [ Time Frame: 28 days ] Maximum Tolerated Dose of PRX004 Number of subjects with treatment-emergent adverse events and clinically significant changes in ECGs, echocardiograms, cardiac telemetry, vital signs, and laboratory evaluations [ Time Frame: 3 months ] Number of subjects with treatment-emergent adverse events and clinically signif…	Secondary Outcome Measures : PRX004 pharmacokinetic parameters - Cmin [ Time Frame: 3 months ] Minimum observed concentration (Cmin) of PRX004 in plasma PRX004 pharmacokinetic parameters -Cmax [ Time Frame: 3 months ] Maximum observed concentration (Cmax) of PRX004 in plasma PRX004 pharmacokinetic parameters - T1/2 [ Time Frame: 3 months ] Terminal elimination half-life (T1/2) of PRX004 in plasma…	2018-04-05	Actual	2020-07-23	Actual	Subjects With Hereditary Amyloid Transthyretin (ATTR) Amyloidosis.	Age > or =18 years Ability to understand and willingness to sign an informed consent form prior to initiation of any study procedures Diagnosis of amyloidosis determined by polarizing light microscopy of green birefringent material in Congo Red-stained tissue specimens; and confirmed diagnosis of ATTR amyloidosis by immunohistochemistry, mass spectrometry, documentation of an ATTR mutation by gen…	Amyloid light chain or other non-ATTR amyloidosis Any past history of or present abuse of alcohol, diabetes, B12 or folate deficiencies, autoimmune diseases, hereditary disorders other than transthyretin (eg, Charcot-Marie-Tooth), uncontrolled hypothyroidism, or other etiologies for the peripheral neuropathy Received prior liver transplant Planned liver transplant during the study Modified body m…	Both	Adults; Older Adults	18	year(s)			The Dose Escalation Phase will follow a standard 3+3 design, in which cohorts of 3 to 6 subjects with hATTR amyloidosis will be enrolled at each dose level to receive IV PRX004 once every 28 days, based on scheduling from Month 1-Day 1 for up to 3 doses. Each subject will participate in only 1 dose escalation cohort. The starting dose of PRX004 will be 0.1 mg/kg. Dose escalation will occur after …	efficacy; multiple ascending dose; open label; pharmacodynamics; pharmacokinetics; safety; single arm	Study Type: Interventional Study Design: Intervention Model: Single Group Assignment Intervention Model Description: Dose Escalation Study Masking: None (Open Label) Safety, tolerability, pharmacodynamics, pharmacokinetics, MTD, dose escalation, multiple ascending dose, efficacy study	Prothena Corporate Overview Slide 51: Summary of Phase 1 Study Results PRX004 in ATTR amyloidosis • First clinical results from a depleter mechanism of action in ATTR amyloidosis – 223 total doses administered through the end of the study – Patient received between 3 – 17 doses • All six dose levels of PRX004 found to be generally safe and well tolerated • Positive results on neuropathy and cardi…	PROTHENA CORPORATION PUBLIC LIMITED COMPANY FORM 10-K Page 20: NNC6019 (formerly PRX004) - Rentschler manufactured clinical supplies of our drug candidate NNC6019 for our completed Phase 1 clinical trial. In July 2021, we sold shares of one of our wholly-owned subsidiaries to Novo Nordisk. In connection with the transaction, Novo Nordisk acquired our ATTR amyloidosis business, including our drug …	http://files.shareholder.com/downloads/AMDA-1GZ5QD/5616922923x0x964425/D11DE023-5A00-421C-B2D1-D3C18628680C/PRTA_News_2017_11_16_General_Releases.pdf; http://ir.prothena.com/news-releases/news-release-details/prothena-reports-first-quarter-2018-financial-results-and; http://ir.prothena.com/releasedetail.cfm?ReleaseID=1068413; http://ir.prothena.com/static-files/8617f144-b1ea-49bf-bc8b-28bf9f1e195…	2024-03-31 20:37:16	2020-08-21 08:38:26	https://clinicalintelligence.citeline.com/trials/details/312995?qId=89cd75f8-3364-46e3-ba15-e6be139619bd
304672	ALN-TTRSC-006 ENDEAVOUR-OLE EudraCT Number: 2015-005333-49 TrialTroveID-304672	A Multicenter, Multinational, Open-label Extension Study to Evaluate the Long-term Safety and Efficacy of Revusiran in Patients with Transthyretin-mediated Familial Amyloidotic Cardiomyopathy	III	Terminated	Cardiovascular	Cardiovascular: Cardiomyopathy	Other	Cardiomyopathies; Restrictive Cardiomyopathy	Trialtrove	Alnylam {Merck & Co./Sirna Therapeutics {Ribozyme}}	Sponsor	Industry, all other pharma	United States	Cambridge	02142	revusiran	Gene expression inhibitor; Transthyretin inhibitor	transthyretin	Cardiovascular; Neurological	Biological > Nucleic acid > Nucleic acid, vector type > Non-viral vector > Naked oligonucleotide; Small molecule > Synthetic small molecule > Synthetic nucleic acid > RNA interference	C4orf3	Prognostic	-To assess the safety and efficacy of long-term dosing with revusiran in patients with FAC.	-Primary end point(s): Incidence of adverse events (AEs) and serious adverse events (SAEs) Timepoint(s) of evaluation of this end point: Continuous evaluation over 26 months	Secondary end point(s): -Change from baseline in 6-minute walk distance -Change from baseline in serum TTR Timepoint(s) of evaluation of this end point: -Every 6 months for 26 months -Every 6 months for 26 months	2014		2016-10-04	Actual	-Subjects who completed and, in the opinion of the Investigator, tolerated study drug dosing in Study ALN-TTRSC-004.	-Completed and, in the opinion of the Investigator, tolerated study drug dosing in Study ALN-TTRSC-004 (ie, completed the Month 18 visit) -Women of child-bearing potential must have a negative pregnancy test, cannot be breastfeeding, and must use 1 highly effective method of contraception in combination with a barrier method throughout study participation and for 28 days after last dose of study …	-AST and ALT >2 × ULN, or total bilirubin >2 mg/dL (34.2 µmol/L), unless elevation in total bilirubin is due to Gilbert's syndrome. If a patient does not meet this exclusion criterion but does not meet dose holding criteria for this study, then the patient may be enrolled after consultation with the Medical Monitor. -eGFR <15 mL/min/1.73 m2 (using the Modification of Diet in Renal Disease [MDRD] …	Both	Adults; Older Adults	18	year(s)	90	year(s)	Subjects recieve Revusiran Solution for injection	efficacy; open label; safety; single arm	Multicenter, Multinational, Open-label Extension, single arm, Long-term Safety and Efficacy study	February 14, 2021 EU Clinical Trials Register Results Summary EudraCT number: 2015-005333-49 Trial protocol: GB (Prematurely Ended) Global completion date: Results information Results version number: v1(current) This version publication date: 14 Feb 2021 First version publication date: 14 Feb 2021 https://www.clinicaltrialsregister.eu/ctr-search/trial/2015-005333-49/results	EU Clinical Trials Register EudraCT Number: 2015-005333-49 Sponsor Protocol Number: ALN-TTRSC-006 Start Date: 06/30/2016 Trial protocol: GB (Prematurely Ended) Note: Number of anticipated sites, planned number of subjects, and estimated trial duration for each member state concerned (and in the EEA overall) are available at source. To access this information, click into each country code at URL b…	http://files.shareholder.com/downloads/ABEA-430HSO/0x0x910720/A6B5DB26-E42E-4CF3-86DF-F1C3E9BBE5D5/Revu_ConfCall-slides_Final.pdf; http://files.shareholder.com/downloads/ABEA-430HSO/0x0x910720/A6B5DB26-E42E-4CF3-86DF-F1C3E9BBE5D5/Revu_ConfCall-slides_Final.pdf; http://files.shareholder.com/downloads/ABEA-430HSO/0x0x910720/A6B5DB26-E42E-4CF3-86DF-F1C3E9BBE5D5/Revu_ConfCall-slides_Final.pdf http://…	2021-02-16 17:44:16	2017-07-07 13:15:36	https://clinicalintelligence.citeline.com/trials/details/304672?qId=89cd75f8-3364-46e3-ba15-e6be139619bd
410474	AG10-304 EudraCT Number: 2020-005643-22 NCT04988386 NL81127.056.22 TrialTroveID-410474	An Open-Label Extension and Safety Monitoring Study of Acoramidis (AG10) in Participants With Symptomatic Transthyretin Amyloid Cardiomyopathy Who Completed the Phase 3 ATTRibute-CM Trial (AG10-301)	III	Closed	Cardiovascular	Cardiovascular: Cardiomyopathy	Other	Amyloidosis; Cardiomyopathies; Restrictive Cardiomyopathy	Trialtrove	BridgeBio Pharma/Eidos Therapeutics	Sponsor	Industry, all other pharma	United States	Palo Alto	94301	acoramidis	Transthyretin stabiliser	transthyretin	Cardiovascular; Neurological	Small molecule > Synthetic small molecule			To evaluate the long-term safety and tolerability of acoramidis in the context of background heart failure therapy. To assess safety and tolerability of acoramidis in participants with symptomatic transthyretin amyloid cardiomyopathy (ATTR-CM)	Primary Outcome Measures: Incidence of treatment-emergent Adverse Events [Safety and Tolerability] [ Time Frame: 60 months ] Incidence of each treatment-emergent adverse events measured over 60 Months or study completion Primary end point(s) Safety parameters to be assessed: treatment- emergent serious adverse events (SAEs) and adverse events (AEs), AEs leading to treatment discontinuation, abnor…	Secondary Objectives: To evaluate the effect of acoramidis on: all-cause mortality and cardiovascular (CV) mortality; the 6-minute walk test (6MWT); health-related quality of life (QoL) Kansas City Cardiomyopathy Questionnaire (KCCQ); the frequency of CV-related hospitalization Secondary end point(s) - All-cause mortality and CV mortality - Change from Baseline in distance walked during the 6MWT …	2021-10-27	Actual	2028-04-15	Anticipated	Participants With Symptomatic Transthyretin Amyloid Cardiomyopathy Who Completed the Phase 3 ATTRibute-CM Trial (AG10-301)	Completed 30 months of the blinded study treatment in Study AG10-301 and the Study AG10-301 Month 30 visit including assessments and procedures. Have the ability to understand and sign a written informed consent form, which must be obtained prior to initiation of study procedures. Female participants of childbearing potential who engage in heterosexual intercourse must agree to use a highly effec…	Acute myocardial infarction, acute coronary syndrome or coronary revascularization within 90 days prior to Day 1 stroke or transient ischemic attack (TIA) within 90 days prior to Day 1. Has hemodynamic instability, that in the judgment of the Investigator, would pose too great a risk for participation in the study. Has had a heart and/or liver transplant or is on the heart transplantation list wi…	Both	Adults; Older Adults	18	year(s)	90	year(s)	Experimental: AG10 Open-label study all participants will receive AG10 during this study. Drug: Acoramidis (AG10) Acoramidis (AG10) twice daily Other Names: AG10 ALXN 2060	efficacy; open label; pharmacodynamics; pharmacokinetics; safety; single arm	Study Type: Interventional (Clinical Trial) Allocation: N/A Intervention Model: Single Group Assignment Intervention Model Description: Open-label study extension study from the AG10-301 double-blind study. Masking: None (Open Label) Primary Purpose: Treatment tolerability, Efficacy A multi-center, open-label extension and safety monitoring, pharmacodynamics; pharmacokinetics study		Bridgebio The Pipeline Acoramidis TTR stabilizer for transthyretin amyloidosis (ATTR) Phase 3 https://bridgebio.com/pipeline/#pipeline; EU Clinical Trials Register EudraCT Number: 2020-005643-22 Sponsor Protocol Number: AG10-304 Start Date: 2022-02-07 Trial protocol: DK (Ongoing) IT (Ongoing) ES (Ongoing) IE (Ongoing) PT (Ongoing) NL (Ongoing) GR (Ongoing) CZ (Ongoing) Note: Number of anticipated…	http://reec.aemps.es/reec/public/detail.html; https://bridgebio.com/pipeline/#pipeline; https://clinicaltrials.gov/study/NCT04988386; https://clinicaltrialsdatabase.be/?title=&age_range=All&subject_type=All&eudract_number=2020-005643-22; https://onderzoekmetmensen.nl/en/trial/53804; https://www.anzctr.org.au/Trial/Registration/TrialReview.aspx?id=19869&isClinicalTrial=True; https://www.astrazenec…	2024-08-09 11:39:19	2024-02-07 15:03:55	https://clinicalintelligence.citeline.com/trials/details/410474?qId=89cd75f8-3364-46e3-ba15-e6be139619bd
251168	CELL-009 NCT02346422 TrialTroveID-251168 US-1368	A Phase 1/2 Study of the Safety and Preliminary Activity of MYDICAR at a Dose of 2.5 x 10^13 DNase Resistant Particles (DRP) in Subjects With Advanced Heart Failure Divided Into 2 Phases: Phase 1 Open-label and Phase 2 Randomized, Double-blind, Placebo-controlled	I/II	Terminated	Cardiovascular	Cardiovascular: Cardiomyopathy; Cardiovascular: Congestive Heart Failure	Dilated; Ischemic; Non-ischemic; NYHA Class III; NYHA Class IV; Other	Cardiomyopathies; Dilated Cardiomyopathy; Heart Failure; Restrictive Cardiomyopathy	Trialtrove	Eiger BioPharmaceuticals {Celladon}	Sponsor	Industry, all other pharma	United States	Palo Alto	94306	SRD-001	ATPase stimulant	ATPase sarcoplasmic/endoplasmic reticulum Ca2+ transporting 2	Cardiostimulant; Musculoskeletal	Biological > Gene therapy; Biological > Nucleic acid > Nucleic acid, vector type > Viral vector	DENR	Prognostic	To characterize the safety profile and preliminary activity of high-dose MYDICAR in persons with advanced heart failure when added to their maximal and optimized therapy. To investigate the safety profile and preliminary activity of MYDICAR at a dose of 2.5 x 10^13 DNase-resistant particles (DRP); this dose is 2.5-fold higher than previously investigated doses.	Primary Outcome Measures: - Phase 1 and Phase 2: Safety profile of MYDICAR (proportion of subjects who complete the study; adverse event; concomitant medication use and changes in heart failure-related medications; incidence and event rates of hospitalizations [ Time Frame: 24 months ] The primary objective of the study is to characterize the safety profile of MYDICAR. Safety outcomes will includ…	Other Outcome Measures: - Phase 2: Rates of recurrent events (defined as hospitalizations for failure of the native heart that has not been implanted with an MCSD and/or ambulatory worsening failure of the native heart that has not been implanted with an MCSD) [ Time Frame: 24 months ] Recurrent events are defined as hospitalizations for failure of the native heart that has not been implanted wit…	2015-04-01	Actual			Subjects With Advanced Heart Failure.	-Unless otherwise specified, screening must be performed within 30 days prior to enrollment (phase 1) or enrollment/randomization (phase 2) except as noted below. Subjects must meet the following criteria to be eligible for the study: - AAV1 neutralizing antibodies (NAb) negative (titer <1:2 or equivocal) within 60 days prior to screening. - Age 18-80 years, inclusive, at the time of signing the …	-Subjects meeting any of the following criteria will be excluded from the study: - De novo diagnosis of heart failure. - Any IV therapy with positive inotropes, vasodilators or diuretics within 30 days prior to screening or enrollment. - Restrictive cardiomyopathy, obstructive cardiomyopathy, acute myocarditis, pericardial disease, amyloidosis, infiltrative cardiomyopathy, uncorrected thyroid dis…	Both	Adults; Older Adults	18	year(s)	80	year(s)	Arm 1: Experimental: MYDICAR Single intracoronary infusion of MYDICAR, a viral vector (adeno-associated virus serotype 1 [AAV1]) carrying the gene for sarcoplasmic reticulum Ca++-adenosine triphosphatase (SERCA2a), at a dose of 2.5 x 10^13 DRP. Administered in MYDICAR Phase 1 and MYDICAR Phase 2. Assigned Interventions: Genetic: MYDICAR Phase 1, Single dose of MYDICAR Genetic: MYDICAR Phase 2, Si…	double blind/blinded; efficacy; multiple arm; open label; placebo control; randomized; safety	Study Type: Interventional Study Design: Allocation: Randomized Endpoint Classification: Safety/Efficacy Study Intervention Model: Parallel Assignment Masking: Double Blind (Subject, Caregiver, Investigator, Outcomes Assessor) Primary Purpose: Treatment Placebo-controlled, open label		November 15, 2015 CELLADON CORPORATION FORM 10-Q For the quarterly period ended September 30, 2015 Following the announcement on June 26, 2015, that the Company had suspended further research and development of its MYDICAR programs... http://www.sec.gov/Archives/edgar/data/1305253/000119312515372092/d12859d10q.htm; Celladon Pipeline [Last accessed date: September 18, 2015] PRODUCT : MYDICAR (SERC…	http://ir.celladon.com/releasedetail.cfm?ReleaseID=919606; http://ir.celladon.com/releasedetail.cfm?ReleaseID=927195; http://ir.celladon.net/releasedetail.cfm?ReleaseID=919606; http://www.abedia.com/wiley/record_detail.php?ID=2159; http://www.celladon.com/pipeline/; http://www.sec.gov/Archives/edgar/data/1305253/000119312515286510/d937948d10q.htm; http://www.sec.gov/Archives/edgar/data/1305253/00…	2017-07-06 10:12:17	2017-07-06 10:12:17	https://clinicalintelligence.citeline.com/trials/details/251168?qId=89cd75f8-3364-46e3-ba15-e6be139619bd
248854	ALN-TTRSC-004 ENDEAVOUR ENDEAVOUR-OLE EudraCT Number: 2014-003835-20 NCT02319005 STU 022015-114 TrialTroveID-248854	A Phase 3 Multicenter, Multinational, Randomized, Double-Blind, Placebo-Controlled Study to Evaluate the Efficacy and Safety of ALN TTRSC in Patients With Transthyretin (TTR) Mediated Familial Amyloidotic Cardiomyopathy (FAC)	III	Completed	Cardiovascular	Cardiovascular: Cardiomyopathy	Other	Amyloid Neuropathies; Amyloid Neuropathies, Familial; Amyloidosis; Amyloidosis, Familial; Cardiomyopathies; Restrictive Cardiomyopathy	Trialtrove	Alnylam	Sponsor	Industry, all other pharma	United States	Cambridge	02142	revusiran	Gene expression inhibitor; Transthyretin inhibitor	transthyretin	Cardiovascular; Neurological	Biological > Nucleic acid > Nucleic acid, vector type > Non-viral vector > Naked oligonucleotide; Small molecule > Synthetic small molecule > Synthetic nucleic acid > RNA interference	albumin; C4orf3; DPYD; NPPB; TTR	Diagnostic; Predictive; Predisposing; Prognostic	To evaluate the safety and efficacy of revusiran (ALN-TTRSC) in patients with transthyretin (TTR) mediated Familial Amyloidotic Cardiomyopathy.	Primary Outcome Measures: - 6 Minute Walk Distance (6-MWD) [ Time Frame: 18 months ] The difference between Revusiran (ALN-TTRSC) and placebo group in change from baseline to 18 months in the total distance walked in 6 minutes - Serum TTR levels [ Time Frame: 18 months ] The difference between Revusiran (ALN-TTRSC) and placebo group in the percent reduction in serum TTR levels over 18 months	Secondary Outcome Measures: - Composite cardiovascular (CV) mortality and cardiovascular (CV) hospitalization [ Time Frame: 18 months ] Number of cardiovascular-related deaths and cardiovascular-related hospitalizations in the placebo group compared to the Revusiran (ALN-TTRSC) treatment group - New York Heart Association (NYHA) Class [ Time Frame: 18 months ] The difference between Revusiran (AL…	2014-12-11	Actual	2017-03-30	Actual	Patients With Transthyretin (TTR) Mediated Familial Amyloidotic Cardiomyopathy (FAC).	- Documented TTR mutation - Amyloid deposits in cardiac or non-cardiac tissue - Medical history of heart failure - Evidence of cardiac involvement by echocardiogram - Are male or female of 18 to 90 years of age (inclusive). - Amyloid deposits in cardiac or non-cardiac tissue confirmed by Congo Red (or equivalent) staining or technetium scintigraphy (99mTc -3,3-diphosphono-1,2-propanodicarboxylic …	1. Has estimated Glomerular Filtration Rate (eGFR) <30 mL/min/1.73m^2 (using the Modification of Diet in Renal Disease [MDRD] formula) 2. Has known primary amyloidosis (AL), leptomeningeal amyloidosis, non-FAC hereditary cardiomyopathy, hypertensive cardiomyopathy, or cardiomyopathy due to valvular heart disease 3. Has non-amyloid diseases affecting exercise testing (e.g., severe chronic obstruct…	Both	Adults; Older Adults	18	year(s)	90	year(s)	Patients will be randomized 2:1, revusiran:placebo, with revusiran administered subcutaneously at 500 mg daily for five days then weekly for 18 months. Active Comparator: Revusiran (ALN-TTRSC) administered by subcutaneous (SC) injection Drug: Revusiran (ALN-TTRSC) Placebo Comparator: Sterile Normal Saline (0.9% NaCl) administered by subcutaneous (SC) injection Drug: Sterile Normal Saline (0.9% Na…	double blind/blinded; efficacy; multiple arm; pharmacodynamics; pharmacokinetics; placebo control; randomized; safety	Study Type: Interventional Study Design: Allocation: Randomized Intervention Model: Parallel Assignment Masking: Double Blind (Participant, Investigator) Primary Purpose: Treatment This is a Multicenter, Multinational, Pharmacokinetic, Pharmacogenetic, Pharmacoeconomic, Pharmacodynamic, Placebo-Controlled, safety and efficacy study.		European Union Clinical Trials Register (EUCTR) [Last accessed on: October 10, 2018] EudraCT Number: 2014-003835-20 Sponsor Protocol Number: ALN-TTRSC-004 Start Date: 11/26/2014 Trial protocol: GB (Completed) SE (Completed) DE (Completed) ES (Completed) BE (Completed) IT (Completed) Note: Number of anticipated sites, planned number of subjects, and estimated trial duration for each member state c…	http://clinicaltrials.stanford.edu/browse-all-trials.html?ctid=NCT02319005&conditionId=&serviceLineId=&condition=; http://files.shareholder.com/downloads/ABEA-430HSO/0x0x799284/e773bcf7-60e7-400c-ae18-26a60c8d35ac/ALNY_News_2014_12_11_Alnylam.pdf; http://files.shareholder.com/downloads/ABEA-430HSO/0x0x910720/A6B5DB26-E42E-4CF3-86DF-F1C3E9BBE5D5/Revu_ConfCall-slides_Final.pdf; http://files.shareho…	2021-01-04 15:39:11	2018-07-20 09:47:59	https://clinicalintelligence.citeline.com/trials/details/248854?qId=89cd75f8-3364-46e3-ba15-e6be139619bd
243042	ALN-TTRSC-003 EudraCT Number: 2014-001229-34 NCT02292186 TrialTroveID-243042	A Phase 2, Open-label Extension Study to Evaluate the Long-Term Safety, Clinical Activity, and Pharmacokinetics of ALN-TTRSC in Patients With Transthyretin (TTR) Cardiac Amyloidosis Who Have Previously Received ALN-TTRSC	II	Completed	Cardiovascular	Cardiovascular: Cardiomyopathy	Other	Amyloidosis; Cardiomyopathies; Restrictive Cardiomyopathy	Trialtrove	Alnylam	Sponsor	Industry, all other pharma	United States	Cambridge	02142	revusiran	Gene expression inhibitor; Transthyretin inhibitor	transthyretin	Cardiovascular; Neurological	Biological > Nucleic acid > Nucleic acid, vector type > Non-viral vector > Naked oligonucleotide; Small molecule > Synthetic small molecule > Synthetic nucleic acid > RNA interference	albumin; C4orf3	Diagnostic; Predictive; Predisposing; Prognostic	-To evaluate the safety and clinical activity of long-term dosing with revusiran (ALN-TTRSC).	Primary Outcome Measures: -Safety and tolerability of long-term dosing with revusiran (ALN-TTRSC) as measured by number of adverse events in patients with transthyretin (TTR) cardiac amyloidosis [ Time Frame: Up to 35 days post last dose ] Primary end point(s): Safety and tolerability of long-term dosing of ALN-TTRSC, including: -Assessment of AEs -Clinical laboratory safety tests (hematology, se…	Secondary Outcome Measures: -Assessment of changes from baseline in serum TTR [ Time Frame: From Baseline to Day 1372 ] -Mortality [ Time Frame: From Baseline to Day 1344 ] Total number of deaths in the study and total number of deaths adjudicated as being related to cardiovascular causes -Frequency of cardiovascular-related and heart failure-related hospitalizations [ Time Frame: From Baseline t…	2014-11-05	Actual	2017-02-22	Actual	Subjects who previously received and tolerated revusiran (ALN-TTRSC) in the ALN-TTRSC-002 study	- Previously received and tolerated ALN-TTRSC in Study ALN-TTRSC-002; and completed Study ALN-TTRSC-002 through the Day 90 visit -Adequate liver function, demonstrated by an aspartate transaminase and alanine transaminase = 2.5 × the upper limit of normal, total bilirubin< 2 g/dL (34.2 µmol/L), and albumin > 3 g/dL (> 4.35 µmol/L) -Women of child-bearing potential (WOCBP) must have a negative pre…	-Estimated Glomerular Filtration Rate < 20 mL/min/1.73m2 (using the Modification of Diet in Renal Disease [MDRD] formula) -Uncontrolled hypertension -Uncontrolled ischemic heart disease -Uncontrolled clinically significant cardiac arrhythmia -Untreated hypo- or hyperthyroidism -Prior major organ transplant -Known or suspected systemic bacterial, viral, parasitic, or fungal infection -Seropositive…	Both	Adults; Older Adults	18	year(s)	90	year(s)	Arm : Experimental: Revusiran (ALN-TTRSC) Assigned Interventions: Drug: Revusiran (ALN-TTRSC) Patients received 5 daily doses of 500 mg of SC administered revusiran (on Day 0, 1, 2, 3, and 4) and a dose at Day 7. They were then to receive once weekly doses for the duration of the study, until termination of dosing.	efficacy; open label; pharmacodynamics; pharmacokinetics; safety; single arm	Study Type: Interventional Study Design: Intervention Model: Single Group Assignment Masking: None (Open Label) Primary Purpose: Treatment A Phase 2, Open-label Extension, Safety, tolerability, Clinical Activity, Pharmacodynamic and Pharmacokinetic Study		EU Clinical Trials Register as accessed on January 23, 2019 EudraCT Number: 2014-001229-34 Sponsor Protocol Number: ALN-TTRSC-003 Start Date: 08/01/2014 Trial protocol: GB (Completed) Note: Number of anticipated sites, planned number of subjects, and estimated trial duration for each member state concerned (and in the EEA overall) are available at source. To access this information, click into ea…	http://files.shareholder.com/downloads/ABEA-430HSO/4763113307x0x903372/F7316FEC-0F37-4509-AB35-20346AD42134/Q2-2016_conf-call-slides_FINAL.pdf; http://files.shareholder.com/downloads/ABEA-430HSO/4763113307x0x921421/8E942EDD-0312-4476-9A56-28016666C75C/RDDAY_Full-Deck_12-16_Final.pdfRDDAY_Full-Deck_12-16_Final_Live.pdf; http://investors.alnylam.com/releasedetail.cfm?ReleaseID=880576; http://invest…	2019-01-23 12:32:25	2017-07-25 18:51:25	https://clinicalintelligence.citeline.com/trials/details/243042?qId=89cd75f8-3364-46e3-ba15-e6be139619bd
408618	ALXN2060-HV-101 NCT04958135 TrialTroveID-408618	A Phase 1, Randomized, Open-Label, 2-Period, 2-Sequence, 2-Way Crossover Study to Assess the Effect of Food on the Single Dose Pharmacokinetics of Acoramidis in Healthy Participants	I	Completed	Cardiovascular	Cardiovascular: Cardiomyopathy	Healthy subjects	Cardiomyopathies; Restrictive Cardiomyopathy; Unspecified	Trialtrove	AstraZeneca/Alexion Pharmaceuticals	Sponsor	Industry, Top 20 Pharma	United Kingdom	Cambridge	4 0WG	acoramidis	Transthyretin stabiliser	transthyretin	Cardiovascular; Neurological	Small molecule > Synthetic small molecule			To determine the effect of a high-fat, high-caloric meal on the pharmacokinetics (PK) of acoramidis in healthy adult participants following an oral single dose administration of acoramidis. Blood sampling for PK assessment will include measures for acoramidis and its metabolite, acoramidis acyl glucuronide (acoramidis-AG).	Primary Outcome Measures: Maximum Observed Plasma Concentration (Cmax) Of Acoramidis: Fed (Test) Versus Fasted (Reference) Conditions [ Time Frame: Up to 336 hours postdose ] Area Under The Plasma Concentration Versus Time Curve From Time 0 To The Last Quantifiable Concentration (AUC0-t) For Acoramidis: Fed (Test) Versus Fasted (Reference) Conditions [ Time Frame: Up to 336 hours postdose ] Area …	Secondary Outcome Measures: Cmax Of Acoramidis-AG: Fed (Test) Versus Fasted (Reference) Conditions [ Time Frame: Up to 336 hours postdose ] AUC0-t For Acoramidis-AG: Fed (Test) Versus Fasted (Reference) Conditions [ Time Frame: Up to 336 hours postdose ] AUC0-inf For Acoramidis-AG: Fed (Test) Versus Fasted (Reference) Conditions [ Time Frame: Up to 336 hours postdose ]	2021-06-16	Actual	2021-08-17	Actual	Healthy Subjects	Participants who are healthy as determined by medical evaluation with no clinically significant or relevant abnormalities as determined by medical history, physical examination, vital signs, 12-lead electrocardiogram, and clinical laboratory evaluation (hematology, chemistry, urinalysis, and coagulation) that are reasonably likely to interfere with the participant's participation in or ability to…	Evidence of any clinically significant deviation from normal in clinical laboratory evaluations, as determined by the Investigator or designee. History of any medical or psychiatric condition or disease that, in the opinion of the Investigator or designee, might limit the participant's ability to complete or participate in this clinical study, confound the results of the study, or pose an additio…	Both	Adults	18	year(s)	55	year(s)	Arm 1: Experimental: Sequence 1: Acoramidis Participants will receive acoramidis once each period as a single dose under fasted or fed conditions as follows: Period 1: Acoramidis as an immediate-release tablet under fasted conditions. Period 2: Acoramidis as an immediate-release tablet under fed conditions. There will be a washout period of at least 14 days between acoramidis dosing. Intervention…	cross over; open label; pharmacokinetics; randomized	Study Type: Interventional (Clinical Trial) Allocation: Randomized Intervention Model: Crossover Assignment Intervention Model Description: This will be a balanced, 2-period, 2-sequence, 2-way crossover study in healthy participants. All participants will receive 1 treatment in each period. Masking: None (Open Label) A Pharmacokinetics study		Last Update Posted: September 24, 2021 Actual Study Start Date: June 16, 2021 Actual Primary Completion Date: August 17, 2021 Actual Study Completion Date: August 17, 2021 https://clinicaltrials.gov/ct2/show/NCT04958135; Associated CRO: Celerion https://clinicaltrials.gov/ct2/show/NCT04958135	https://clinicaltrials.gov/study/NCT04958135	2023-08-24 11:22:58	2021-09-30 15:59:59	https://clinicalintelligence.citeline.com/trials/details/408618?qId=89cd75f8-3364-46e3-ba15-e6be139619bd
388931	ALXN2060-TAC-302 jRCT2071200059 NCT04622046 TrialTroveID-388931	A Phase III, Prospective, Multicenter, Open Label, 2-Part Study of the Efficacy, Safety, Pharmacokinetics, and Pharmacodynamics of ALXN2060 in Japanese Participants With Symptomatic Transthyretin Amyloid Cardiomyopathy (ATTR-CM)	III	Completed	Cardiovascular	Cardiovascular: Cardiomyopathy; Cardiovascular: Congestive Heart Failure	NYHA Class I; NYHA Class II; NYHA Class III; Other	Amyloidosis; Cardiomyopathies; Heart Failure; Restrictive Cardiomyopathy	Trialtrove	AstraZeneca/Alexion Pharmaceuticals BridgeBio Pharma/Eidos Therapeutics	Sponsor Collaborator	Industry, Top 20 Pharma Industry, all other pharma	United Kingdom United States	Cambridge Palo Alto	4 0WG 94301	acoramidis	Transthyretin stabiliser	transthyretin	Cardiovascular; Neurological	Small molecule > Synthetic small molecule	TTR	Diagnostic; Predisposing; Prognostic	To Evaluate the efficacy, safety, and tolerability of ALXN2060 (also known as AG10), as well as to establish its pharmacokinetic and pharmacodynamic profile in Japanese participants with symptomatic ATTR-CM administered on a background of stable heart failure therapy.	Primary Outcome Measures : Change From Baseline To Month 12 Of Treatment In Distance Walked During The Six-minute Walk Test (6MWT) [ Time Frame: Baseline, Month 12 ] All-cause Mortality And Cardiovascular-related Hospitalization Over A 30-month Period [ Time Frame: Baseline through Month 30 ]	Secondary Outcome Measures : Change From Baseline To Month 30 Of Treatment In Distance Walked During The 6MWT [ Time Frame: Baseline, Month 30 ] Change From Baseline To Month 12 Of Treatment In The Kansas City Cardiomyopathy Questionnaire Overall Score (KCCQ-OS) [ Time Frame: Baseline, Month 12 ] Change From Baseline To Month 30 Of Treatment In The KCCQ-OS [ Time Frame: Baseline, Month 30 ] Incid…	2020-10-30	Actual	2023-11-08	Actual	Patients with Symptomatic Transthyretin Amyloid Cardiomyopathy (ATTR-CM), stable heart failure therapy	Established diagnosis of ATTR-CM with either wild-type TTR or a variant TTR genotype. History of heart failure evidenced by at least 1 prior hospitalization for heart failure or clinical evidence of heart failure without prior heart failure hospitalization manifested by signs or symptoms of volume overload or elevated pressures or heart failure symptoms that required or requires ongoing treatment…	Acute myocardial infarction, acute coronary syndrome or coronary revascularization, or experienced stroke or transient ischemic attack within 90 days prior to screening. Hemodynamic instability at screening. Likely to undergo heart transplantation within a year of screening. Current treatment with marketed drug products and other investigational agents for the treatment of ATTR-CM. Current treatm…	Both	Adults; Older Adults	20	year(s)	90	year(s)	Participants will receive ALXN2060 for 12 months (Part A). Following the last visit (Month 12) of Part A, participants will continue the study in Part B, which will last for an additional 18 months (30 months from Day 1), during which all participants will continue to receive oral treatment with ALXN2060. Following completion of Month 30 assessments in Part B, participants will be offered the opp…	efficacy; open label; pharmacodynamics; pharmacokinetics; safety; single arm	Study Type: Interventional (Clinical Trial) Intervention Model: Single Group Assignment Masking: None (Open Label) Primary Purpose: Treatment This is a prospective, multicenter, efficacy, safety, tolerability, pharmacokinetics, pharmacodynamics study		Astrazeneca, Clinical Trials Registry Overall Recruitment Status: Recruitment Complete Study Start Date: 13 Nov 2020 Primary Completion Date: 08 Nov 2023 Estimated Study Completion Date: 23 Sept 2025 https://www.astrazenecaclinicaltrials.com/study/ALXN2060-TAC-302/; ALEXION Pipeline Therapy: Acoramidis for Transthyretin Amyloid Cardiomyopathy ATTR-CM (Japan Only) Acoramidis is an investigational,…	https://alexion.com/our-research/pipeline; https://clinicaltrials.gov/study/NCT04622046; https://ir.alexion.com//news-releases/news-release-details/alexion-highlights-commercial-clinical-and-financial-progress; https://ir.alexion.com/news-releases/news-release-details/alexion-reports-third-quarter-2020-results; https://jrct.niph.go.jp/latest-detail/jRCT2071200059; https://www.astrazeneca.com//con…	2024-08-13 08:59:16	2023-12-19 05:23:36	https://clinicalintelligence.citeline.com/trials/details/388931?qId=89cd75f8-3364-46e3-ba15-e6be139619bd
325033	AG10-202 NCT03536767 TrialTroveID-325033	An Open-Label Extension and Safety Monitoring Study of Patients With Symptomatic Transthyretin Cardiomyopathy Who Have Completed the Phase II Study AG10-201	II	Closed	Cardiovascular	Cardiovascular: Cardiomyopathy; Cardiovascular: Congestive Heart Failure	NYHA Class II; NYHA Class III; Other	Cardiomyopathies; Heart Failure; Restrictive Cardiomyopathy	Trialtrove	BridgeBio Pharma/Eidos Therapeutics	Sponsor	Industry, all other pharma	United States	Palo Alto	94301	acoramidis	Transthyretin stabiliser	transthyretin	Cardiovascular; Neurological	Small molecule > Synthetic small molecule	NPPB	Diagnostic	To evaluate the long-term safety, tolerability, PK and PD of AG10 administered on a background of stable heart failure therapy. To report an update on long-term data in the open-label extension (OLE) study. Clinical and laboratory assessments were performed on days 1, 14, and 45, and at 3-month intervals thereafter. Two established assays assessed TTR stabilization: fluorescent probe exclusion (F…	Primary objective -To evaluate the long-term safety and tolerability of AG10 administered to adult patients with symptomatic transthyretin amyloid cardiomyopathy (ATTR-CM) in patients who have completed the study AG10-201. Primary Outcome Measures: -Assessment of long-term safety and tolerability: Incidence of each treatment-emergent adverse events [ Time Frame: up to 60 Months or study completio…	Secondary objectives -To characterize the pharmacokinetics (PK) of AG10 administered orally twice daily in patients with symptomatic ATTR-CM, -To describe the long-term pharmacodynamic (PD) properties of AG10 as assessed by established assays of transthyretin (TTR) stabilization, including Fluorescent Probe Exclusion (FPE) assay and Western blot, -To describe the PK-PD relationship of AG10 in adu…	2018-08-01	Actual	2027-07-31	Anticipated	Patients With Symptomatic Transthyretin Cardiomyopathy.	Completed participation in study AG10-201. Willing and able to comply with the study medication regimen and all study requirements. The ability to understand and provide informed consent, which must be obtained prior to initiation of study participation. Male patients and female patients of childbearing potential who engage in heterosexual intercourse must agree to use effective method(s) of cont…	Hemodynamic instability that would pose too great a risk to the subject. Abnormalities in clinical laboratory tests that would pose too great a risk to the subject. Any clinically significant ongoing medical condition or any laboratory abnormality or condition that could adversely affect the safety of the patient. Known hypersensitivity to study drug (AG10), its metabolites, or formulation excipi…	Both	Adults; Older Adults	18	year(s)	90	year(s)	Arm1: Experimental: Open-Label Assigned interventions: Drug: AG10 AG10 800mg twice daily, oral administration Other Name: TTR Stabilizer All participating subjects (n=47) were administered 800 mg AG10 orally twice daily Patients received oral acoramidis HCl 800 mg twice daily. Clinical and laboratory assessments were performed on days 1, 14, and 45 and at 3-month intervals thereafter. Patients re…	efficacy; open label; pharmacodynamics; pharmacokinetics; safety; single arm	Study Type: Interventional (Clinical Trial) Intervention Model: Single Group Assignment Masking: None (Open Label) Primary Purpose: Treatment Open-label extension, safety monitoring, efficacy, prospective, multicenter, tolerability, PK and PD study	October 7, 2023 [Interim Results] HFSA 2023 Abstract No. 241 Ahmad Masri, Mandar Aras, Rodney H. Falk, Martha Grogan, Daniel Jacoby, Mathew S. Maurer, Sanjiv J. Shah, Ronald Witteles, Paul W. Wong, Alan X. Ji, Jing Du, Suresh Siddhanti, Uma Sinha, Jonathan C. Fox, Daniel P. Judge. Long-term Safety And Tolerability Of Acoramidis (AG10) In Symptomatic Transthyretin Amyloid Cardiomyopathy: 4-year Up…	Bridgebio Detailed Results of the ATTRibute-CM Phase 3 Study Slide 29: Ongoing and planned studies of acoramidis aim to expand evidence base and addressable patient population 2H 2023 Acoramidis Ph. 2 OLE 4+ years safety and efficacy data https://investor.bridgebio.com/static-files/f3645003-5c8f-4ec2-b943-03bbad0c156e; Last Update Posted : February 3, 2023 Actual Study Start Date : August 8, 2018…	http://ir.eidostx.com/news-releases/news-release-details/eidos-therapeutics-present-interim-analysis-ongoing-phase-2-open; http://ir.eidostx.com/news-releases/news-release-details/eidos-therapeutics-reports-first-quarter-2019-financial-results; http://ir.eidostx.com/news-releases/news-release-details/eidos-therapeutics-reports-second-quarter-2019-financial-results; http://ir.eidostx.com/news-rele…	2024-04-25 05:09:32	2024-04-25 05:09:30	https://clinicalintelligence.citeline.com/trials/details/325033?qId=89cd75f8-3364-46e3-ba15-e6be139619bd
231437	ALN-TTRSC-002 EudraCT Number: 2013-002856-33 NCT01981837 TrialTroveID-231437	A Phase 2, Open-Label Trial to Evaluate the Safety, Pharmacokinetics, Pharmacodynamics and Exploratory Clinical Activity of ALN-TTRSC in Patients With Transthyretin (TTR) Cardiac Amyloidosis	II	Completed	Cardiovascular	Cardiovascular: Cardiomyopathy; Cardiovascular: Congestive Heart Failure	NYHA Class I; NYHA Class II; NYHA Class III; Other	Amyloidosis; Cardiomyopathies; Heart Failure; Restrictive Cardiomyopathy	Trialtrove	Alnylam {Merck & Co./Sirna Therapeutics {Ribozyme}}	Sponsor	Industry, all other pharma	United States	Cambridge	02142	revusiran	Gene expression inhibitor; Transthyretin inhibitor	transthyretin	Cardiovascular; Neurological	Biological > Nucleic acid > Nucleic acid, vector type > Non-viral vector > Naked oligonucleotide; Small molecule > Synthetic small molecule > Synthetic nucleic acid > RNA interference	C4orf3; TTR	Diagnostic; Predisposing; Prognostic	To determine the pharmacokinetics, pharmacodynamics and exploratory clinical activity of ALN-TTRSC (revusiran) in Patients with Transthyretin (TTR) Cardiac Amyloidosis.	Primary objective: -To evaluate the safety and tolerability of multiple doses of ALN-TTRSC Primary Outcome Measures: -The proportion of subjects experiencing adverse events (AEs), serious adverse events (SAEs) and study drug discontinuation. [ Time Frame: Up to 63 days ] Primary end point(s): Safety and tolerability of multiple doses of ALN-TTRSC, including: -assessment of adverse events (AEs), -…	Secondary objectives: -To assess the pharmacodynamic (PD) effect of multiple dose of ALN-TTRSC on serum levels of transthyretin (TTR) -To characterize the pharmacokinetics (PK) of multiple doses of ALN-TTRSC Secondary Outcome Measures: -Pharmacokinetics (PK) of ALN-TTRSC (revusiran) (Cmax, tmax, t1/2, AUC, CL, Vss, Vz) [ Time Frame: Up to 90 days ] -Effect of ALN-TTRSC (revusiran) on transthyreti…	2013-12-16	Actual	2015-01-05	Actual	Patients with transthyretin (TTR) cardiac amyloidosis.	-TTR cardiac amyloidosis; -Women of child-bearing potential (WOCBP) must have a negative pregnancy test, cannot be breast feeding, and must be willing to use 2 highly effective methods of contraception; -Male subjects agree to use appropriate contraception; -Adequate blood counts, liver, renal and heart function; -Adequate Karnofsky performance status; -Adequate New York Heart Association (NYHA) …	-Known human immunodeficiency virus (HIV) positive status or known or suspected systemic bacterial, viral, parasitic, or fungal infection; -Subjects with a history of multiple drug allergies or intolerance to SC injection; -Received an investigational agent other than tafamidis, diflunisal, doxycycline or tauroursodeoxycholic acid, or an investigational device within 30 days prior to first dose o…	Both	Adults; Older Adults	18	year(s)	80	year(s)	Patients received revusiran 5.0 or 7.5 mg/kg SC daily x 5, followed by 5 weekly doses (through Day 35). Arm: Experimental: ALN-TTRSC (revusiran) Assigned intervention Drug: ALN-TTRSC (revusiran) for subcutaneous administration	open label; pharmacodynamics; pharmacokinetics; safety; single arm	Study Type: Interventional Study Design Intervention Model: Single Group Assignment Masking: Open Label Primary Purpose: Treatment Pilot, Multi-dose, Safety, Pharmacokinetics, Pharmacodynamics and Exploratory, tolerability, Multi-Center study	March 16, 2015 Journal of the American College of Cardiology, doi.org/10.1016/S0735-1097(15)60971-8 Available online 16 March 2015. Julian David Gilli more, RodneyFalk, Mathew Maurer, Mazen Hanna, Verena Karsten, Craig Penz, Tracy Zimmermann, Jared Gollob, PhilipHawkins A Phase 2, Multi-Center, Open-Label Trial To Evaluate The Safety, Pharmacokinetics, Pharmacodynamics And Exploratory Clinical Ac…	Last Update Posted : March 20, 2023 Study Start Date : December 2013 Actual Primary Completion Date : October 2014 Actual Study Completion Date : January 2015 https://clinicaltrials.gov/ct2/show/NCT01981837; EU Clinical Trials Register (EUCTR) [Last accessed on: July 25, 2017] EudraCT Number: 2013-002856-33 Sponsor Protocol Number: ALN-TTRSC-002 Start Date: 11/15/2013 Trial protocol: GB (Complete…	http://files.shareholder.com/downloads/ABEA-430HSO/534395970x0x783158/B7A070DD-351E-4684-85E2-F32CEC765A9C/ALNY_News_2014_9_24_Alnylam.pdf; http://investors.alnylam.com/releasedetail.cfm?ReleaseID=814002; http://investors.alnylam.com/releasedetail.cfm?ReleaseID=883025; http://investors.alnylam.com/releasedetail.cfm?ReleaseID=901611; http://phx.corporate-ir.net/mobile.view?c=148005&v=203&d=1&id=19…	2023-03-23 10:38:38	2017-07-25 16:07:59	https://clinicalintelligence.citeline.com/trials/details/231437?qId=89cd75f8-3364-46e3-ba15-e6be139619bd
320004	AG10-201 NCT03458130 Pro00076210 TrialTroveID-320004	A Phase 2, Randomized, Placebo-controlled, Dose-ranging Study of the Safety, Tolerability, Pharmacokinetics and Pharmacodynamics of AG10 in Patients With Symptomatic Transthyretin Amyloid Cardiomyopathy	II	Completed	Cardiovascular	Cardiovascular: Cardiomyopathy; Cardiovascular: Congestive Heart Failure	NYHA Class II; NYHA Class III; Other	Cardiomyopathies; Heart Failure; Restrictive Cardiomyopathy	Trialtrove	BridgeBio Pharma/Eidos Therapeutics	Sponsor	Industry, all other pharma	United States	Palo Alto	94301	acoramidis	Transthyretin stabiliser	transthyretin	Cardiovascular; Neurological	Small molecule > Synthetic small molecule	EIF3K; PSMD7; PTGDR; RHAG; RPS12; TFDP1; TTR	Diagnostic; Predictive; Predisposing; Prognostic	To evaluate the safety, tolerability, PK and PD of AG10 compared to placebo administered on a background of stable heart failure therapy. The trial will measure and confirm TTR stabilization by validated ex vivo assays, namely fluorescent probe exclusion and immunoblotting. The trial aims to provide clinical proof of concept.	Primary Outcome Measures : Assessment of safety and tolerability [ Time Frame: 28 Days ] Incidence of each treatment-emergent adverse events The primary objective of this study is to evaluate the safety and tolerability of AG10 administered to adult patients with symptomatic transthyretin amyloid cardiomyopathy (ATTRCM).	Secondary Outcome Measures : -AG10 Pharmacokinetics AUC [ Time Frame: 28 Days ] Area under the plasma concentration-time curve (AUC) -AG10 Pharmacodynamic Assessments of TTR stabilization by Fluorescent Polarization Exclusion Assay [ Time Frame: 28 Days ] AG10 binding to and/or stabilization of TTR will be evaluated by established ex vivo assays: Fluorescent Polarization Exclusion Assay (FPE) -AG…	2018-04-27	Actual	2018-10-05	Actual	Patients with symptomatic transthyretin amyloid cardiomyopathy.	-Have the ability to understand and sign a written informed consent form, which must be obtained prior to initiation of study procedures. -Be a male or female > or = 18 to < or = 90 years of age. -Have an established diagnosis of ATTR-CM with either wild-type transthyretin or a variant transthyretin genotype (assessed by genotyping, with patients with concurrent monoclonal gammopathy of undetermi…	-Acute myocardial infarction, acute coronary syndrome or coronary revascularization within 90 days prior to Screening. -Experienced stroke within 90 days prior to Screening. -Has hemodynamic instability at Screening or Randomization that, in the judgment of the PI, would pose too great a risk for participation in the study. -Has estimated glomerular filtration rate (GFR) <30 mL/min/1.73 m2 at Scr…	Both	Adults; Older Adults	18	year(s)	90	year(s)	Subjects receive: Arm 1 Active Comparator: AG10 Low Dose Low dose group Intervention/treatment Drug: AG10 TTR stabilizer Arm 2 Active Comparator: AG10 High Dose High dose group Intervention/treatment Drug: AG10 TTR stabilizer Arm 3 Placebo Comparator: Placebo Intervention/treatment Drug: Placebo Oral Tablet Nonactive control Patients will be randomized in a 1:1:1 fashion to placebo or one of two …	dose response; double blind/blinded; multiple arm; pharmacodynamics; pharmacokinetics; placebo control; randomized; safety	Study Type: Interventional (Clinical Trial) Allocation: Randomized Intervention Model: Parallel Assignment Intervention Model Description: A randomized, doubleblind, placebo-controlled, dose-ranging design is considered to be the most appropriate study design for meeting this objective. On the basis of information gained from previous clinical experience with AG10, the doses used in this study wi…	November 16, 2022 ClinicalTrials.gov Results Results First Posted: November 16, 2022 Last Update Posted: November 16, 2022 Recruitment Details: Pre-assignment Details: Limitations and Caveats: [Not Specified] [Refer to source URL for tabular data] https://clinicaltrials.gov/ct2/show/results/NCT03458130; November 16, 2019 [Press release] BridgeBio And Eidos Present Data From Phase 2 Open Label Ext…	Last Update Posted : November 16, 2022 Actual Study Start Date : April 27, 2018 Actual Primary Completion Date : October 5, 2018 Actual Study Completion Date : October 5, 2018 https://clinicaltrials.gov/ct2/show/NCT03458130; EIDOS a bridgebio company ABOUT ACORAMIDIS (AG10) Acoramidis (AG10) has demonstrated near-complete TTR stabilization in pre-clinical and clinical studies to date: -In a Phase…	http://academicdepartments.musc.edu/research/orsp/reporting/reports/2018_09_March.pdf; http://ir.eidostx.com/news-releases/news-release-details/eidos-therapeutics-announces-publication-ag10-molecular-design; http://ir.eidostx.com/news-releases/news-release-details/eidos-therapeutics-present-phase-2-data-ag10-ttr-amyloidosis; http://ir.eidostx.com/news-releases/news-release-details/eidos-therapeut…	2022-11-18 04:22:36	2019-02-08 12:59:32	https://clinicalintelligence.citeline.com/trials/details/320004?qId=89cd75f8-3364-46e3-ba15-e6be139619bd
310047	AG10-001 NCT03294707 TrialTroveID-310047	A Phase 1 Randomized, Placebo-controlled, Single and Multiple Ascending Dose Study of the Tolerability, Pharmacokinetics and Pharmacodynamics of AG10 in Healthy Subjects	I	Completed	Cardiovascular	Cardiovascular: Cardiomyopathy	Healthy subjects	Cardiomyopathies; Restrictive Cardiomyopathy	Trialtrove	BridgeBio Pharma/Eidos Therapeutics	Sponsor	Industry, all other pharma	United States	Palo Alto	94301	acoramidis	Transthyretin stabiliser	transthyretin	Cardiovascular; Neurological	Small molecule > Synthetic small molecule			To assess the Safety, Tolerability, Pharmacokinetics and Pharmacodynamics, Single and Multiple Ascending Dose of AG10 in healthy adult subjects.	Primary Outcome Measures: -Safety & tolerability: individual and summary blood pressures, heart rate, ECG and lab data presented in tabular form with descriptive statistics. Adverse events will be tabulated and summarized by Part A (SAD) vs. B (MAD), and treatment. [ Time Frame: 30 days ] To evaluate the safety and tolerability of single and multiple doses of AG10 administered to healthy adult su…	Secondary Outcome Measures: -Pharmacokinetic Assessments: T1/2 [ Time Frame: 30 days ] Plasma half-life (t1/2) -Pharmacokinetic Assessments: Tmax [ Time Frame: 30 days ] Time to maximum concentration (Tmax) -Pharmacokinetic Assessments: Cmax [ Time Frame: 30 days ] Maximum concentration (Cmax) -Pharmacokinetic Assessments: Cmin [ Time Frame: 30 days ] Cmin -Pharmacokinetic Assessments: AUC [ Time…	2017-09-11	Actual	2018-02-05	Actual	Healthy adult subjects.	-Weight between > 50 kg and < or = 110 kg; -BMI of 18 to 32 kg/m2; -Subjects who are healthy as determined by medical history, physical examination, 12 lead ECG and standard laboratory tests; -Subjects who are negative for drugs of abuse and alcohol tests; -Subjects who are non-smokers	-Subjects who have used prescription drugs within 4 weeks of first dosing; -Subjects who have a prior cholecystectomy; -Subjects who have used any over-the-counter medications within 7 days prior to Day -1; -Subjects who have a clinically relevant history or presence of respiratory, gastrointestinal, renal, hepatic, hematological, lymphatic, neurological, cardiovascular, psychiatric, musculoskele…	Both	Adults	18	year(s)	55	year(s)	Arm1: Experimental: AG10 single oral dose AG10 oral tablet, administered by mouth, once Assigned Interventions: Drug: AG10 oral tablet Active single ascending dose Other Name: Eidos Therapeutics AG10 Arm2: Placebo Comparator: Placebo single oral dose Placebo Oral Tablet, administered by mouth, once Assigned Interventions: Drug: Placebo Oral Tablet Placebo single dose Other Name: Matching placebo …	double blind/blinded; multiple arm; multiple ascending dose; pharmacodynamics; pharmacokinetics; placebo control; randomized; safety; single ascending dose	Study Type: Interventional Study Design: Allocation: Randomized Intervention Model: Parallel Assignment Masking: Quadruple (Participant, Care Provider, Investigator, Outcomes Assessor) A single center, prospective, placebo-controlled, safety and tolerability, single and multiple ascending dose, pharmacokinetic, pharmacodynamic and food effect components study.	September 12, 2018 Journal of Cardiac Failure Volume 24, Issue 8, Supplement, August 2018 Available online: September 12, 2018 Abstract no.: 075 Jennifer L.Hellawell, SatishRao, TerryO'Reilly, RickLumpkin, JesperJernelius, DanielGretler, UmaSinha, Jonathan C.Fox AG10, A Novel, Potent and Selective Transthyretin Stabilizer, is Well Tolerated at Doses Resulting in Target Therapeutic Blood Levels, a…	EIDOS a bridgebio company ABOUT ACORAMIDIS (AG10) Acoramidis (AG10) has demonstrated near-complete TTR stabilization in pre-clinical and clinical studies to date: -In a Phase 1 study in healthy volunteers, acoramidis (AG10) (800 mg twice daily) achieved >90% TTR stabilization at trough plasma concentrations and was well tolerated2 https://www.eidostx.com/about-us/; August 1, 2019 EIDOS THERAPEUTI…	http://ir.eidostx.com/news-releases/news-release-details/eidos-therapeutics-presents-data-its-phase-1-clinical-trial-ag10; http://ir.eidostx.com/news-releases/news-release-details/eidos-therapeutics-reports-second-quarter-2019-financial-results; http://ir.eidostx.com/news-releases/news-release-details/eidos-therapeutics-reports-third-quarter-2018-financial-results; http://ir.eidostx.com/static-fi…	2021-05-25 03:07:07	2018-05-24 14:01:23	https://clinicalintelligence.citeline.com/trials/details/310047?qId=89cd75f8-3364-46e3-ba15-e6be139619bd
171530	CELL-004 CELL-004-A1 CELL-004-A2 CUPID 2 CUPID CELL 004 CUPID-2b CUPID2 EudraCT Number: 2012-001700-37 NCT01643330 NL40872.000.12 OCT12-0209B TrialTroveID-171530 US-1167 XX-0021	A Phase 2b, Double-Blind, Placebo-Controlled, Multinational, Multicenter, Randomized Study Evaluating the Safety and Efficacy of Intracoronary Administration of MYDICAR (AAV1/SERCA2a) in Subjects With Heart Failure	II	Completed	Cardiovascular	Cardiovascular: Cardiomyopathy; Cardiovascular: Congestive Heart Failure	Dilated; Ischemic; NYHA Class II; NYHA Class III; NYHA Class IV	Cardiomyopathies; Dilated Cardiomyopathy; Heart Failure; Restrictive Cardiomyopathy	Trialtrove	Eiger BioPharmaceuticals {Celladon}	Sponsor	Industry, all other pharma	United States	Palo Alto	94306	SRD-001	ATPase stimulant	ATPase sarcoplasmic/endoplasmic reticulum Ca2+ transporting 2	Cardiostimulant; Musculoskeletal	Biological > Gene therapy; Biological > Nucleic acid > Nucleic acid, vector type > Viral vector	NPPA; NPPB	Diagnostic; Predisposing; Prognostic	To assess whether mydicar can reduce the frequency and/or delay heart failure related hospitalizations in persons with advanced heart failure when added to their maximal and optimized therapy.	Primary Outcome Measures: -Time-to-recurrent HF-related hospitalizations in the presence of terminal events (all-cause death, heart transplant, LVAD implantation) [Time Frame: From administration up to 12 months] Primary objective: To determine the efficacy of MYDICAR added to an optimal heart failure regimen in patients with ischemic or dilated cardiomyopathy, NYHA class III/IV symptoms and mode…	Secondary Outcome Measures: -Time-to-terminal event (all-cause death, heart transplant, LVAD implantation) in the presence of recurrent events. [ Time Frame: From administration up to 12 months ] Secondary objectives: To assess the safety of MYDICAR by determining the incidence and severity of adverse events and changes in laboratory parameters. Safety evaluations include the incidence and severi…	2012-08-15	Actual	2015-02-28	Actual	Patients with moderate-to-severe heart failure with reduced ejection fraction and NYHA functional class II to IV symptoms despite optimal therapy.	Ages Eligible for Study: 18 Years to 80 Years Inclusion Criteria: -Negative AAV1 NAb (titer < 1:2) within 90 days of screening. -18-80 years of age, inclusive, at the time of signing the informed consent. -Chronic systolic HF due to ischemic or dilated cardiomyopathy. Subjects with ischemic cardiomyopathy must have at least one major coronary vessel with TIMI grade 3 flow. If a subject has not un…	Exclusion Criteria: -Any intravenous (IV) therapy with positive inotropes, vasodilators or diuretics within 30 days prior to screening. -Restrictive cardiomyopathy, obstructive cardiomyopathy, pericardial disease, amyloidosis, infiltrative cardiomyopathy, uncorrected thyroid disease or discrete LV aneurysm. -Cardiac surgery, percutaneous coronary intervention (PCI) or valvuloplasty within 30 days…	Both	Adults; Older Adults	18	year(s)	80	year(s)	Number of treatment arms in the trial: 2 Arm I: Experimental: MYDICAR, Intracoronary infusion Assigned Interventions: Genetic: AAV1/SERCA2a (MYDICAR), Single intracoronary infusion 1 x 10^13 DNase Resistant Particles (DRP) MYDICAR. Arm II: Placebo Comparator: Placebo, Intracoronary infusion Assigned Interventions: Genetic: Placebo, Single intracoronary infusion. Patients will first be prescreened…	double blind/blinded; efficacy; multiple arm; placebo control; randomized; safety	Study Type: Interventional Study Design: Allocation: Randomized Endpoint Classification: Efficacy Study Intervention Model: Parallel Assignment Masking: Double Blind (Subject, Caregiver, Investigator, Outcomes Assessor) Primary Purpose: Treatment Phase 2b, Placebo-Controlled, multinational, multicenter, Safety, event-driven study.	January 20, 2016 Lancet. 2016 Jan 21. pii: S0140-6736(16)00082-9. doi: 10.1016/S0140-6736(16)00082-9. [Epub ahead of print] Published Online: 20 January 2016 Greenberg B, Butler J, Felker GM, Ponikowski P, Voors AA, Desai AS, Barnard D, Bouchard A, Jaski B, Lyon AR, Pogoda JM, Rudy JJ, Zsebo KM Calcium upregulation by percutaneous administration of gene therapy in patients with cardiac disease (C…	Central Committee on Research Involving Human Subjects (CCMO) Case number: NL40872.000.12 Status: Rated - Positive What is the EudraCT number of this research file?: 2012-001700-37 Intended start and end date of the study Start Date (dd-mm-yyyy): 08/01/2013 End Datum (dd-mm-yyyy) 03/01/2016 Organization / Company: University Medical Center Groningen https://www.toetsingonline.nl/to/ccmo_search.ns…	http://cc.talkpoint.com/cred001/111114a_jw/?entity=81_401CO42; http://centerwatch.com/clinical-trials/listings/studydetails.aspx?StudyID=183353; http://centerwatch.com/clinical-trials/listings/studydetails.aspx?StudyID=183354; http://ctlsv2.emergingmed.com/USF_AD?diseaseId=1691&subDiseaseId=1751; http://files.shareholder.com/downloads/AMDA-27TNHK/3121569490x7639155x750946/4CDE888A-F680-4595-A9F2-…	2024-05-26 14:26:15	2015-03-10 09:38:40	https://clinicalintelligence.citeline.com/trials/details/171530?qId=89cd75f8-3364-46e3-ba15-e6be139619bd
43314	0610-809 CELL-001 CUPID CUPID 1 NCT00454818 PRO07020072 The CUPID Trial TrialTroveID-043314 US-0809	Phase 1/2 Trial of Intracoronary Administration of MYDICAR (AAV1/SERCA2a) in Subjects With Heart Failure in Two Stages (Open-Label, Sequential Dose-Escalation Cohorts and Randomized, Double-Blind, Placebo-Controlled, Parallel Cohorts) Calcium Up-Regulation by Percutaneous Administration of Gene Therapy In Cardiac Disease (CUPID Trial)	I/II	Completed	Cardiovascular	Cardiovascular: Cardiomyopathy; Cardiovascular: Congestive Heart Failure	Dilated; Ischemic; Non-ischemic; NYHA Class III; NYHA Class IV	Cardiomyopathies; Cardiomyopathy, Dilated; Dilated Cardiomyopathy; Heart Failure; Restrictive Cardiomyopathy	Trialtrove	Armata Pharmaceuticals {AmpliPhi Biosciences {Targeted Genetics}} Eiger BioPharmaceuticals {Celladon}	Collaborator Sponsor	Industry, all other pharma Industry, all other pharma	United States United States	Marina del Rey Palo Alto	90292 94306	SRD-001	ATPase stimulant	ATPase sarcoplasmic/endoplasmic reticulum Ca2+ transporting 2	Cardiostimulant; Musculoskeletal	Biological > Gene therapy; Biological > Nucleic acid > Nucleic acid, vector type > Viral vector	CA2; DENR; DNAH8; NPPB	Diagnostic; Predictive; Prognostic	To evaluate the safety of the gene transfer agent MYDICAR. To evaluate the ability of MYDICAR to improve heart function. To investigate safety and biological effects of restoring SERCA2a enzyme activity in heart muscle cells. To evaluate the safety and feasibility of a single coronary artery infusion of four dose levels of an AAV1 vector expressing the transgene for SERCA2a to subjects with ische…	Primary Outcome Measures: Phase 2: Incidence of Treatment-emergent Adverse Events (TEAE) at 12 Months [ Time Frame: 12 months ] Includes all adverse events that occurred from the time of first infusion of the investigational product or placebo to the 12-month visit. The category of "TEAEs related to the investigational product (IP)" includes TEAEs considered by the investigator to be possibly, pr…	Secondary Outcome Measures: Additional Safety and Activity/Efficacy [ Time Frame: 6, 9 and 12 Months ] Safety: non-CV or unknown fatal events, non-heart-failure-related or non-CV-related hospitalization, and time to first treatment-emergent SAE. Efficacy: BNP, Uric Acid and GDF-15 levels; other echo parameters; rate of hospitalizations per patient-year; days dead, on LVAD, with transplant or in h…	2007-05-17	Actual	2010-03-01	Actual	Subjects With Heart Failure Patients with severe forms of ischemic and dilated cardiomyopathies who had New York Heart Association Class III or IV heart failure, significantly impaired pumping function of their hearts, and less than half the normal ability to transport and utilize oxygen during cardiopulmonary exercise testing. Patients had severe forms of heart failure defined by New York Heart …	Ages Eligible for Study: 18 Years - 75 Years Inclusion Criteria -Chronic ischemic or non-ischemic cardiomyopathy. Subjects with ischemic cardiomyopathy must have at least one major coronary vessel with TIMI grade 3 flow. -Left ventricular ejection fraction (LVEF) < or = 30% -Diagnosis of NYHA Class III/IV heart failure for a minimum of 6 months prior to enrollment -Maximal oxygen consumption (VO2…	Exclusion Criteria -Any intravenous therapy with positive inotropes, vasodilators, or diuretics within 30 days prior to enrollment -Restrictive cardiomyopathy, obstructive cardiomyopathy, pericardial disease, amyloidosis, infiltrative cardiomyopathy, uncorrected thyroid disease, or dyskinetic LV aneurysm -Cardiac surgery, percutaneous coronary intervention, or valvuloplasty within 30 days prior t…	Both	Adults; Older Adults	18	year(s)	75	year(s)	A single coronary artery infusion of four dose levels (1.4x10e11 DRP, 6x10e11 DRP, 3x10e12 DRP, or 1x10e13 DRP) of an AAV1 vector expressing the transgene for SERCA2a or placebo to subjects. Phase I portion is an open-label, sequential dose escalation, multi-center study Phase 2 portion is a randomized, double-blind, placebo-controlled, parallel-group, dose ranging trial that compares the use of …	dose response; double blind/blinded; efficacy; multiple arm; open label; placebo control; randomized; safety	Study Type: Interventional Study Design: Allocation: Randomized Control: Placebo Control Endpoint Classification: Safety/Efficacy Study Intervention Model: Parallel Assignment Masking: Double Blind (Subject, Caregiver, Investigator, Outcomes Assessor) Primary Purpose: Treatment This is a two-stage, Phase I/II, dose-escalation, study. Phase I portion is an open-label, sequential dose escalation, m…	November 19, 2013 Presented at the 2013 Annual Scientific Sessions of the American Heart Association, November 16-20, 2013; Dallas, Texas, USA Published in Circulation, Volume 128, Issue 22 Supplement; November 26, 2013 Abstract No: 10667 Krisztina Zsebo, Alex Yaroshinsky, Jeffrey Rudy, Kim Wagner, Mariell Jessup, Barry Greenberg, Roger Hajjar Long Term Follow-up of Patients With Advanced Heart F…	Gene Therapy Clinical Trials Worldwide [Updated July 19, 2017] Trial title: A Phase I, Randomized, Double-Blinded, Placebo-Controlled Dose Escalation Trial of Intracoronary Administration of MYDICAR (AAV1/SERCA2a) in Subjects with Heart Failure Trial country: USA Category: Cardiovascular diseases Indication: Heart failure Phase: Phase I Date approved/initiated: 2006-10 Status: Open Vector: Adeno-…	http://cc.talkpoint.com/cred001/111114a_jw/?entity=81_401CO42; http://circ.ahajournals.org/cgi/content/abstract/CIRCULATIONAHA.111.022889v1; http://circ.ahajournals.org/cgi/content/meeting_abstract/122/21_MeetingAbstracts/A19470?maxtoshow=&hits=10&RESULTFORMAT=&searchid=1&FIRSTINDEX=20&displaysectionid=Session+Title%3A+Heart+Failure%3A+Cell-+and+Gene-Based+Therapies&volume=122&issue=21+Supplement…	2018-10-26 16:06:43	2010-04-30 07:23:33	https://clinicalintelligence.citeline.com/trials/details/43314?qId=89cd75f8-3364-46e3-ba15-e6be139619bd
